# Supplementary material for: Large-scale genomic analysis reveals significant role of insertion sequences in antimicrobial resistance of Acinetobacter baumannii
Source: mBio. 2025 Feb 20;16(3):e02852-24. doi: 10.1128/mbio.02852-24 (PMC11898611; doi:10.1128/mbio.02852-24)
Supplement: Table S1 — Genome information and antibiotic resistance phenotype of 1,012 public A. baumannii isolates. [file mbio.02852-24-s0002.csv]

Table S1. Genome information and antibiotic resistance phenotype of 1,012 public A. baumannii isolates
ID	amikacin	ampicillin_sulbactam	cefepime	cefotaxime	ceftazidime	ceftriaxone	ciprofloxacin	colistin	doripenem	gentamicin	imipenem	levofloxacin	meropenem	minocycline	moxifloxacin	polymyxin_B	tetracycline	tigecycline	tobramycin	trimethoprim_sulfamethoxazole
GCA_000018445	R	NA	R	NA	R	NA	R	NA	NA	S	R	NA	R	NA	NA	NA	NA	NA	R	R
GCA_000021245	S	NA	R	NA	NA	R	R	NA	NA	R	R	NA	R	NA	NA	NA	I	NA	S	R
GCA_000069245	R	NA	R	NA	R	NA	R	NA	NA	R	S	NA	S	NA	NA	NA	NA	NA	R	R
GCA_000214965	R	NA	R	NA	R	R	R	NA	NA	R	R	R	NA	NA	NA	NA	R	NA	R	R
GCA_000214985	R	NA	S	NA	S	I	R	NA	NA	R	S	R	NA	NA	NA	NA	R	NA	R	R
GCA_000278605	S	NA	R	NA	R	R	R	NA	NA	R	S	R	NA	NA	NA	NA	R	NA	S	R
GCA_000278625	R	NA	R	NA	R	R	R	NA	NA	R	S	R	NA	NA	NA	NA	R	NA	R	R
GCA_000278665	S	NA	R	NA	R	R	R	NA	NA	R	S	S	NA	NA	NA	NA	S	NA	R	S
GCA_000278685	I	NA	I	NA	R	R	R	NA	NA	R	S	R	NA	NA	NA	NA	R	NA	R	R
GCA_000286535	I	NA	S	NA	R	R	R	NA	NA	R	S	R	NA	NA	NA	NA	R	NA	R	R
GCA_000286615	I	NA	R	NA	R	R	R	NA	NA	R	R	R	NA	NA	NA	NA	R	NA	I	R
GCA_000297575	S	NA	NA	NA	R	NA	S	NA	NA	R	S	S	S	NA	NA	NA	NA	NA	R	R
GCA_000304655	R	NA	NA	NA	R	R	R	NA	NA	R	R	R	R	NA	NA	NA	S	NA	R	R
GCA_000304675	S	NA	S	NA	S	S	S	NA	NA	S	S	S	NA	NA	NA	NA	S	NA	S	S
GCA_000304695	R	NA	NA	NA	R	R	R	NA	NA	R	I	I	R	NA	NA	NA	S	NA	R	R
GCA_000305215	S	NA	R	NA	R	R	R	NA	NA	S	S	I	NA	NA	NA	NA	R	NA	S	R
GCA_000305235	S	NA	R	NA	R	R	R	NA	NA	R	S	I	NA	NA	NA	NA	R	NA	R	R
GCA_000305255	R	NA	R	NA	R	R	R	NA	NA	R	S	R	NA	NA	NA	NA	R	NA	R	R
GCA_000305295	R	NA	R	NA	R	R	R	NA	NA	R	S	R	NA	NA	NA	NA	R	NA	R	R
GCA_000305315	R	NA	R	NA	R	R	R	NA	NA	R	R	R	NA	NA	NA	NA	I	NA	R	R
GCA_000309175	I	NA	R	NA	R	R	R	NA	NA	R	S	R	NA	NA	NA	NA	R	NA	R	S
GCA_000309195	S	NA	R	NA	R	R	R	NA	NA	R	S	R	NA	NA	NA	NA	R	NA	R	R
GCA_000309215	S	NA	I	NA	R	R	R	NA	NA	R	S	R	NA	NA	NA	NA	NA	NA	R	NA
GCA_000309255	S	NA	NA	NA	NA	NA	S	NA	NA	S	NA	S	NA	NA	NA	NA	S	NA	S	S
GCA_000314635	S	NA	NA	NA	S	NA	S	NA	NA	S	S	S	NA	NA	NA	NA	NA	NA	S	NA
GCA_000314655	R	NA	R	NA	R	R	R	NA	NA	R	S	R	NA	NA	NA	NA	R	NA	R	R
GCA_000335535	S	NA	R	NA	R	R	S	NA	NA	R	R	S	NA	NA	NA	NA	S	NA	I	R
GCA_000335615	S	NA	R	NA	R	R	S	NA	NA	S	R	S	NA	NA	NA	NA	NA	NA	S	NA
GCA_000335675	R	NA	I	NA	R	R	R	NA	NA	R	S	R	NA	NA	NA	NA	R	NA	R	R
GCA_000692095	NA	NA	NA	NA	NA	NA	NA	NA	NA	NA	NA	NA	NA	S	NA	NA	NA	NA	NA	NA
GCA_002184265	R	I	I	NA	R	NA	R	S	R	R	R	NA	R	I	NA	S	NA	S	NA	NA
GCA_002184275	S	S	S	NA	S	NA	R	S	R	R	R	NA	S	S	NA	S	NA	S	NA	NA
GCA_002184285	S	R	R	NA	R	NA	R	S	R	R	R	NA	R	I	NA	S	NA	S	NA	NA
GCA_002184325	R	I	R	NA	R	NA	R	S	R	R	R	NA	R	S	NA	S	NA	S	NA	NA
GCA_002184335	S	S	I	NA	R	NA	R	S	R	R	R	NA	R	S	NA	S	NA	S	NA	NA
GCA_002184365	R	R	R	NA	S	NA	R	S	R	R	R	NA	R	S	NA	S	NA	S	NA	NA
GCA_002184385	S	I	R	NA	R	NA	R	S	R	R	R	NA	R	R	NA	S	NA	S	NA	NA
GCA_002184565	R	S	R	NA	R	NA	R	R	R	R	R	NA	R	I	NA	R	NA	S	NA	NA
GCA_002184605	R	R	R	NA	R	NA	R	S	R	R	R	NA	R	S	NA	S	NA	S	NA	NA
GCA_002239725	NA	NA	NA	NA	NA	NA	NA	NA	NA	NA	R	NA	NA	NA	NA	NA	NA	NA	NA	NA
GCA_002239735	NA	NA	NA	NA	NA	NA	NA	NA	NA	NA	R	NA	NA	NA	NA	NA	NA	NA	NA	NA
GCA_002239865	NA	NA	NA	NA	NA	NA	NA	NA	NA	NA	R	NA	NA	NA	NA	NA	NA	NA	NA	NA
GCA_002239885	NA	NA	NA	NA	NA	NA	NA	NA	NA	NA	R	NA	NA	NA	NA	NA	NA	NA	NA	NA
GCA_002761575	I	NA	R	NA	R	NA	R	NA	NA	R	NA	NA	S	NA	NA	NA	NA	NA	R	NA
GCA_002947415	S	R	R	R	R	R	R	R	R	R	R	R	R	NA	NA	S	R	NA	S	R
GCA_002947845	S	R	R	R	R	R	R	S	R	S	R	R	R	NA	NA	S	R	NA	S	R
GCA_002948925	R	I	R	R	R	R	R	S	R	R	R	R	R	NA	NA	S	R	NA	R	S
GCA_002996805	R	R	R	R	R	R	R	S	R	R	R	R	R	NA	NA	S	R	NA	R	R
GCA_003006035	R	R	R	R	R	R	R	S	R	R	R	R	R	NA	NA	S	R	NA	R	R
GCA_003010655	R	S	R	R	R	R	R	S	I	R	S	R	I	NA	NA	S	R	NA	R	R
GCA_003010675	I	I	R	R	R	R	R	S	R	I	R	R	R	NA	NA	S	I	NA	R	R
GCA_003029495	S	R	R	R	R	R	R	R	R	R	R	R	R	NA	NA	S	R	NA	S	R
GCA_003194535	R	NA	NA	R	NA	R	R	S	NA	R	R	R	R	NA	NA	NA	R	NA	R	R
GCA_003431865	S	S	S	R	I	I	R	S	R	R	R	R	R	NA	NA	S	S	NA	R	R
GCA_003547115	S	S	S	R	I	R	R	S	R	R	R	R	R	NA	NA	S	S	NA	R	R
GCA_006491855	R	R	R	NA	R	R	R	S	NA	R	R	R	R	NA	NA	NA	R	NA	I	R
GCA_006491865	S	S	S	NA	S	S	S	S	NA	S	S	S	S	NA	NA	NA	S	NA	S	S
GCA_006491875	S	S	S	NA	S	I	S	S	NA	S	S	S	S	NA	NA	NA	S	NA	S	S
GCA_006491885	S	S	S	NA	S	I	S	S	NA	S	S	S	S	NA	NA	NA	S	NA	S	S
GCA_006491955	S	S	S	NA	S	S	S	S	NA	S	S	S	S	NA	NA	NA	S	NA	S	S
GCA_006491965	R	R	R	NA	R	R	R	S	NA	R	R	R	R	NA	NA	NA	R	NA	S	R
GCA_006491975	S	R	R	NA	R	R	R	S	NA	R	S	S	S	NA	NA	NA	S	NA	R	R
GCA_006491985	R	R	R	NA	R	R	R	S	NA	R	R	R	R	NA	NA	NA	S	NA	R	R
GCA_006492055	S	S	S	NA	R	R	R	S	NA	R	S	R	S	NA	NA	NA	S	NA	I	R
GCA_006492065	S	S	S	NA	R	R	S	S	NA	R	S	S	S	NA	NA	NA	S	NA	R	S
GCA_006492075	R	R	R	NA	R	R	R	S	NA	R	R	R	R	NA	NA	NA	S	NA	I	S
GCA_006492085	R	R	R	NA	R	R	R	S	NA	R	R	R	R	NA	NA	NA	R	NA	R	R
GCA_006492125	S	S	S	NA	S	I	R	S	NA	R	S	R	R	NA	NA	NA	R	NA	I	R
GCA_006492155	R	R	R	NA	R	R	R	S	NA	R	R	R	R	NA	NA	NA	R	NA	S	R
GCA_006492165	R	S	I	NA	R	R	R	S	NA	R	R	R	R	NA	NA	NA	R	NA	R	R
GCA_006492175	S	R	R	NA	R	R	R	S	NA	R	S	S	S	NA	NA	NA	R	NA	R	S
GCA_006492195	S	R	R	NA	S	I	R	S	NA	S	R	R	R	NA	NA	NA	S	NA	S	R
GCA_006492215	S	S	R	NA	R	R	S	S	NA	R	S	S	S	NA	NA	NA	S	NA	R	R
GCA_006492245	S	R	R	NA	R	R	R	S	NA	R	R	R	R	NA	NA	NA	I	NA	S	R
GCA_006492265	R	R	R	NA	R	R	R	S	NA	R	R	R	R	NA	NA	NA	S	NA	R	R
GCA_006492295	S	S	S	NA	S	I	S	S	NA	S	S	S	S	NA	NA	NA	S	NA	S	S
GCA_006492305	I	R	R	NA	R	R	R	S	NA	R	S	R	S	NA	NA	NA	R	NA	I	R
GCA_006492315	S	S	S	NA	S	S	S	S	NA	S	S	S	S	NA	NA	NA	S	NA	S	S
GCA_006492335	S	I	R	NA	R	R	S	S	NA	R	S	S	S	NA	NA	NA	S	NA	R	R
GCA_006492375	S	S	S	NA	I	R	S	S	NA	R	S	S	S	NA	NA	NA	R	NA	R	R
GCA_006492385	S	S	R	NA	I	R	R	S	NA	R	S	R	S	NA	NA	NA	R	NA	S	R
GCA_006492395	R	R	R	NA	R	R	R	S	NA	R	R	R	R	NA	NA	NA	S	NA	I	R
GCA_006492405	S	I	S	NA	S	S	S	S	NA	S	S	S	S	NA	NA	NA	S	NA	S	R
GCA_006492425	R	S	S	NA	S	R	S	S	NA	R	S	S	S	NA	NA	NA	S	NA	R	R
GCA_006492475	S	S	S	NA	S	S	S	S	NA	S	S	S	S	NA	NA	NA	S	NA	S	S
GCA_006492495	S	S	S	NA	S	S	S	S	NA	S	S	S	S	NA	NA	NA	S	NA	S	S
GCA_006492505	S	S	S	NA	S	I	S	S	NA	S	S	S	S	NA	NA	NA	S	NA	S	S
GCA_006492515	S	S	S	NA	S	S	S	S	NA	S	S	S	S	NA	NA	NA	S	NA	S	S
GCA_006492525	R	I	S	NA	R	R	R	S	NA	R	S	R	S	NA	NA	NA	R	NA	R	R
GCA_006492575	S	S	I	NA	R	R	R	S	NA	R	S	R	S	NA	NA	NA	R	NA	R	R
GCA_006492585	R	R	R	NA	R	R	R	S	NA	R	R	R	R	NA	NA	NA	R	NA	R	S
GCA_006492615	S	S	S	NA	S	I	S	S	NA	I	S	S	S	NA	NA	NA	R	NA	S	R
GCA_006492625	I	R	I	NA	R	R	R	S	NA	R	R	R	R	NA	NA	NA	S	NA	R	R
GCA_006492635	S	S	I	NA	I	R	I	S	NA	R	S	S	R	NA	NA	NA	S	NA	R	R
GCA_006492675	R	R	R	NA	R	R	R	S	NA	R	S	R	S	NA	NA	NA	R	NA	S	R
GCA_006492685	S	S	S	NA	S	S	S	S	NA	R	S	S	S	NA	NA	NA	S	NA	S	S
GCA_006492705	R	R	R	NA	R	R	R	S	NA	R	R	R	R	NA	NA	NA	S	NA	R	R
GCA_006492715	S	S	S	NA	S	S	S	S	NA	S	S	S	S	NA	NA	NA	S	NA	S	S
GCA_006492735	R	S	R	NA	R	R	R	S	NA	R	S	R	S	NA	NA	NA	S	NA	R	R
GCA_006492775	S	S	S	NA	S	I	S	S	NA	S	S	S	S	NA	NA	NA	S	NA	S	S
GCA_006492785	S	S	S	NA	S	I	S	S	NA	S	S	S	S	NA	NA	NA	S	NA	S	S
GCA_006492795	S	R	R	NA	S	S	R	S	NA	R	R	R	R	NA	NA	NA	I	NA	I	R
GCA_006492805	R	I	I	NA	S	R	R	S	NA	R	R	R	R	NA	NA	NA	R	NA	R	R
GCA_006492855	S	S	S	NA	S	S	S	S	NA	I	S	S	S	NA	NA	NA	S	NA	S	S
GCA_006492865	S	S	S	NA	S	S	S	S	NA	S	S	S	S	NA	NA	NA	S	NA	S	S
GCA_006492885	S	S	S	NA	S	S	S	S	NA	S	S	S	S	NA	NA	NA	S	NA	S	R
GCA_006492905	S	S	S	NA	S	S	S	S	NA	I	S	S	S	NA	NA	NA	S	NA	S	S
GCA_006492925	R	I	R	NA	R	R	R	S	NA	R	R	R	R	NA	NA	NA	R	NA	R	R
GCA_006492945	S	S	S	NA	S	S	S	S	NA	S	S	S	S	NA	NA	NA	S	NA	S	S
GCA_006492965	S	S	S	NA	S	I	S	S	NA	S	S	S	S	NA	NA	NA	S	NA	S	R
GCA_006492985	S	S	S	NA	S	S	S	S	NA	S	S	S	S	NA	NA	NA	S	NA	S	S
GCA_006493005	S	S	S	NA	S	S	S	S	NA	S	S	S	S	NA	NA	NA	S	NA	S	S
GCA_006493035	S	S	S	NA	S	S	S	S	NA	S	S	S	S	NA	NA	NA	I	NA	S	S
GCA_006493045	S	S	S	NA	S	S	S	S	NA	S	S	S	S	NA	NA	NA	S	NA	S	S
GCA_006493645	R	R	R	NA	R	R	R	S	NA	R	R	R	R	NA	NA	NA	R	NA	R	R
GCA_006493655	R	S	R	NA	R	R	R	S	NA	R	R	R	R	NA	NA	NA	I	NA	R	R
GCA_006493685	S	S	R	NA	R	I	R	S	NA	R	S	R	S	NA	NA	NA	S	NA	S	R
GCA_006493705	R	S	R	NA	R	R	R	S	NA	R	S	R	S	NA	NA	NA	R	NA	R	R
GCA_006493735	R	S	R	NA	R	R	R	S	NA	R	R	R	R	NA	NA	NA	S	NA	R	R
GCA_006493745	R	R	R	NA	R	R	R	S	NA	R	R	R	R	NA	NA	NA	R	NA	R	R
GCA_006493755	R	R	R	NA	S	I	R	S	NA	R	R	R	R	NA	NA	NA	R	NA	R	R
GCA_006493765	R	R	R	NA	R	R	R	S	NA	R	R	R	R	NA	NA	NA	I	NA	R	R
GCA_006493815	S	S	R	NA	R	R	R	S	NA	R	S	R	S	NA	NA	NA	R	NA	S	R
GCA_006493835	S	S	S	NA	S	I	R	S	NA	I	S	S	S	NA	NA	NA	R	NA	S	R
GCA_006493845	S	S	S	NA	S	I	S	S	NA	S	S	S	S	NA	NA	NA	I	NA	S	S
GCA_006493855	S	S	S	NA	S	I	S	S	NA	I	S	S	S	NA	NA	NA	S	NA	S	S
GCA_006493875	S	S	S	NA	S	S	S	S	NA	S	S	S	S	NA	NA	NA	S	NA	S	S
GCA_006493915	S	S	S	NA	S	S	S	S	NA	S	S	S	S	NA	NA	NA	S	NA	S	S
GCA_006493925	S	R	R	NA	R	R	R	S	NA	R	S	R	S	NA	NA	NA	R	NA	I	R
GCA_006493945	S	S	S	NA	S	S	S	S	NA	S	S	S	S	NA	NA	NA	S	NA	S	S
GCA_006493955	S	S	S	NA	S	S	S	S	NA	S	S	S	S	NA	NA	NA	S	NA	S	S
GCA_006493975	I	S	R	NA	R	R	S	S	NA	R	R	S	R	NA	NA	NA	R	NA	I	R
GCA_006494005	R	S	R	NA	R	R	R	S	NA	R	S	R	I	NA	NA	NA	R	NA	R	R
GCA_006494015	R	R	R	NA	R	R	R	S	NA	R	R	R	R	NA	NA	NA	R	NA	R	R
GCA_006494055	S	S	S	NA	R	I	S	S	NA	I	S	S	S	NA	NA	NA	S	NA	S	S
GCA_006494065	R	R	R	NA	R	R	R	R	NA	R	R	R	R	NA	NA	NA	R	NA	R	R
GCA_006494075	S	S	S	NA	S	I	S	S	NA	R	S	S	S	NA	NA	NA	R	NA	R	S
GCA_006494085	S	S	I	NA	S	I	R	S	NA	R	S	R	S	NA	NA	NA	R	NA	I	R
GCA_006494115	S	S	S	NA	S	S	S	S	NA	S	S	S	S	NA	NA	NA	S	NA	S	S
GCA_006494155	R	I	R	NA	R	R	R	S	NA	R	R	R	R	NA	NA	NA	R	NA	S	R
GCA_006494165	S	R	R	NA	R	R	R	S	NA	R	R	R	R	NA	NA	NA	R	NA	S	R
GCA_006494175	R	R	R	NA	R	R	R	S	NA	R	R	R	R	NA	NA	NA	S	NA	R	R
GCA_006494215	R	R	R	NA	R	R	R	S	NA	R	R	R	R	NA	NA	NA	R	NA	I	R
GCA_006494225	R	R	R	NA	R	R	R	S	NA	R	R	R	R	NA	NA	NA	R	NA	R	R
GCA_006494255	R	R	I	NA	R	R	R	S	NA	R	S	R	S	NA	NA	NA	S	NA	R	R
GCA_006494265	I	S	R	NA	R	R	R	S	NA	R	S	R	S	NA	NA	NA	S	NA	I	R
GCA_006494285	S	S	S	NA	S	S	S	S	NA	I	S	S	S	NA	NA	NA	S	NA	S	S
GCA_006494305	R	S	S	NA	S	I	R	S	NA	R	S	R	S	NA	NA	NA	R	NA	R	R
GCA_006494565	S	R	R	NA	R	R	R	S	NA	R	R	R	R	NA	NA	NA	R	NA	R	R
GCA_006494575	S	S	S	NA	S	S	S	S	NA	S	S	S	S	NA	NA	NA	S	NA	S	S
GCA_006494585	I	S	S	NA	S	S	R	S	NA	R	S	R	S	NA	NA	NA	R	NA	I	R
GCA_006494615	S	S	S	NA	S	S	S	S	NA	S	S	S	S	NA	NA	NA	S	NA	S	S
GCA_006494665	R	I	R	NA	R	R	R	S	NA	R	R	R	R	NA	NA	NA	R	NA	R	R
GCA_006658565	R	S	S	NA	R	R	R	S	NA	R	S	R	S	NA	NA	NA	S	NA	R	R
GCA_006658595	R	R	R	NA	R	R	R	S	NA	R	R	R	R	NA	NA	NA	R	NA	R	R
GCA_008709565	I	R	R	R	I	R	I	S	NA	I	R	I	R	I	NA	NA	NA	NA	I	R
GCA_008709585	I	I	R	R	I	R	I	S	NA	I	R	I	R	I	NA	NA	NA	NA	I	R
GCA_008709595	I	R	R	R	I	R	I	S	NA	I	R	I	R	S	NA	NA	NA	NA	S	R
GCA_008709655	I	I	R	R	I	R	I	S	NA	I	R	I	R	S	NA	NA	NA	NA	I	R
GCA_008709665	I	I	R	R	I	R	I	S	NA	I	R	I	R	I	NA	NA	NA	NA	I	R
GCA_008709675	I	I	R	R	I	R	I	S	NA	I	R	I	R	I	NA	NA	NA	NA	I	R
GCA_008709685	I	R	R	R	I	R	I	S	NA	I	R	I	R	I	NA	NA	NA	NA	I	R
GCA_008709745	I	R	R	R	I	R	I	S	NA	I	R	I	R	I	NA	NA	NA	NA	I	R
GCA_008726135	R	R	R	R	R	R	R	S	R	R	R	R	R	I	NA	S	R	NA	R	R
GCA_009428985	I	I	R	R	I	R	I	S	NA	I	R	I	R	S	NA	NA	NA	NA	I	R
GCA_009455505	I	R	R	R	I	R	I	S	NA	I	R	I	R	I	NA	NA	NA	NA	I	R
GCA_016496945	NA	NA	NA	R	R	NA	R	S	NA	NA	R	NA	R	NA	NA	NA	NA	NA	NA	NA
GCA_016496965	NA	NA	NA	R	R	NA	R	S	NA	NA	R	NA	I	NA	NA	NA	NA	NA	NA	NA
GCA_016496985	NA	NA	NA	R	R	NA	R	S	NA	NA	R	NA	R	NA	NA	NA	NA	NA	NA	NA
GCA_016497025	NA	NA	NA	R	R	NA	R	S	NA	NA	R	NA	R	NA	NA	NA	NA	NA	NA	NA
GCA_016497045	NA	NA	NA	R	R	NA	R	S	NA	NA	R	NA	R	NA	NA	NA	NA	NA	NA	NA
GCA_016497065	NA	NA	NA	R	R	NA	R	S	NA	NA	R	NA	R	NA	NA	NA	NA	NA	NA	NA
GCA_016497085	NA	NA	NA	R	R	NA	R	S	NA	NA	R	NA	R	NA	NA	NA	NA	NA	NA	NA
GCA_016497105	NA	NA	NA	R	R	NA	R	S	NA	NA	R	NA	R	NA	NA	NA	NA	NA	NA	NA
GCA_016497125	NA	NA	NA	R	R	NA	R	S	NA	NA	R	NA	R	NA	NA	NA	NA	NA	NA	NA
GCA_016497185	NA	NA	NA	R	R	NA	R	S	NA	NA	R	NA	R	NA	NA	NA	NA	NA	NA	NA
GCA_016515135	NA	NA	R	NA	R	R	R	NA	NA	S	NA	R	R	NA	NA	NA	R	NA	S	R
GCA_016515175	NA	NA	R	NA	R	R	R	NA	NA	I	NA	R	R	NA	NA	NA	R	NA	S	R
GCA_016515315	NA	NA	R	NA	R	R	R	NA	NA	S	NA	R	R	NA	NA	NA	R	NA	S	R
GCA_016515335	NA	NA	I	NA	R	R	R	NA	NA	S	NA	R	R	NA	NA	NA	R	NA	S	R
GCA_016515355	NA	NA	R	NA	R	R	R	NA	NA	R	NA	R	R	NA	NA	NA	R	NA	R	S
GCA_016515365	NA	NA	R	NA	R	R	R	NA	NA	S	NA	R	R	NA	NA	NA	R	NA	S	R
GCA_016517695	NA	NA	R	NA	R	R	R	NA	NA	S	NA	R	R	NA	NA	NA	R	NA	S	R
GCA_016519495	R	R	NA	R	R	R	R	NA	NA	R	S	R	NA	NA	NA	NA	R	NA	R	R
GCA_016519515	I	S	NA	NA	R	R	R	NA	NA	R	R	R	R	NA	NA	NA	R	NA	R	S
GCA_016519525	R	S	NA	R	R	R	R	NA	NA	R	S	R	NA	NA	NA	NA	R	NA	R	R
GCA_016519575	S	S	NA	I	S	I	S	NA	NA	R	S	S	NA	NA	NA	NA	R	NA	R	R
GCA_016519605	I	R	NA	R	R	R	R	NA	NA	R	S	R	NA	NA	NA	NA	R	NA	I	R
GCA_016519615	R	S	NA	R	R	R	R	NA	NA	R	S	R	NA	NA	NA	NA	R	NA	R	R
GCA_016519645	R	S	NA	R	R	R	R	NA	NA	R	S	R	NA	NA	NA	NA	R	NA	R	R
GCA_016519675	R	S	NA	R	R	R	R	NA	NA	R	S	R	NA	NA	NA	NA	R	NA	R	R
GCA_016519765	R	S	NA	R	R	R	R	NA	NA	R	S	R	NA	NA	NA	NA	R	NA	R	R
GCA_016519785	S	S	NA	R	I	R	R	NA	S	R	S	S	NA	NA	NA	NA	S	NA	R	S
GCA_016519795	S	S	NA	R	R	R	S	NA	S	R	S	S	NA	NA	NA	NA	R	NA	R	R
GCA_016519825	S	S	NA	R	R	R	R	NA	NA	R	S	S	NA	NA	NA	NA	I	NA	S	S
GCA_016519845	R	S	NA	R	R	R	R	NA	NA	R	S	R	NA	NA	NA	NA	R	NA	R	R
GCA_016519865	R	S	NA	R	R	R	R	NA	NA	R	S	R	NA	NA	NA	NA	R	NA	R	R
GCA_016519875	R	S	NA	R	R	R	R	NA	NA	R	S	R	NA	NA	NA	NA	R	S	R	R
GCA_016519925	R	S	NA	R	R	R	R	NA	NA	R	S	R	NA	NA	NA	NA	R	NA	R	R
GCA_016519945	S	S	NA	R	I	R	S	NA	NA	R	S	S	NA	NA	NA	NA	S	NA	R	R
GCA_016519975	S	S	NA	R	R	R	R	NA	NA	R	S	R	NA	NA	NA	NA	R	NA	R	R
GCA_016520025	R	R	NA	R	R	R	R	NA	NA	R	S	R	NA	NA	NA	NA	R	NA	R	R
GCA_016520035	S	R	NA	R	R	R	R	NA	S	R	S	R	S	NA	NA	NA	R	S	S	R
GCA_016520045	S	S	NA	R	R	R	R	NA	NA	R	R	R	R	NA	R	NA	R	I	S	R
GCA_016520085	S	S	NA	S	I	S	S	NA	S	S	S	S	S	NA	NA	NA	S	S	S	S
GCA_016520105	S	R	NA	NA	R	R	S	NA	NA	R	S	S	S	NA	NA	NA	S	NA	S	R
GCA_016520125	S	R	NA	R	R	R	R	NA	NA	R	S	R	NA	NA	NA	NA	R	NA	R	R
GCA_016520135	R	R	NA	R	I	R	R	NA	NA	R	S	R	NA	NA	NA	NA	R	NA	I	R
GCA_016520155	R	S	NA	R	R	R	R	NA	NA	R	S	R	NA	NA	NA	NA	R	NA	R	R
GCA_016520195	S	R	NA	R	R	R	R	NA	S	R	S	R	NA	NA	NA	NA	R	NA	S	R
GCA_016520225	S	S	NA	R	R	R	R	NA	NA	R	S	R	NA	NA	NA	NA	R	NA	R	R
GCA_016520245	S	S	NA	R	R	R	R	NA	NA	R	S	I	NA	NA	NA	NA	R	NA	R	R
GCA_016520255	R	R	NA	R	R	R	R	NA	S	R	S	R	NA	NA	NA	NA	R	NA	R	R
GCA_016520265	R	S	NA	R	R	R	R	NA	NA	R	S	R	NA	NA	NA	NA	R	NA	R	R
GCA_016520285	R	S	NA	R	R	R	R	NA	NA	R	S	R	NA	NA	NA	NA	R	NA	R	R
GCA_016520305	S	R	NA	R	R	R	R	NA	S	R	S	R	NA	NA	NA	NA	R	NA	S	R
GCA_016520445	R	R	NA	R	R	R	R	NA	S	R	S	R	NA	NA	NA	NA	R	NA	R	R
GCA_016520465	S	S	NA	S	S	S	S	NA	S	S	S	S	NA	NA	NA	NA	S	NA	S	S
GCA_016520485	S	R	NA	R	R	R	R	NA	NA	R	S	R	S	NA	NA	NA	R	S	S	R
GCA_016520495	S	S	NA	S	S	S	R	NA	S	R	S	I	S	NA	NA	NA	S	S	R	S
GCA_016520505	S	S	NA	R	R	R	R	NA	S	I	S	R	S	NA	NA	NA	R	S	S	R
GCA_016520545	R	S	NA	R	R	R	R	NA	S	R	S	R	S	NA	NA	NA	R	S	S	R
GCA_016520565	R	R	NA	R	R	R	R	NA	S	R	S	R	NA	NA	NA	NA	R	NA	S	R
GCA_016520595	R	R	NA	R	R	R	R	NA	NA	R	S	R	NA	NA	NA	NA	R	NA	S	R
GCA_016520605	R	S	NA	R	R	R	R	NA	NA	R	S	R	NA	NA	NA	NA	R	NA	R	R
GCA_016520655	R	R	NA	R	R	R	R	NA	NA	R	S	R	NA	NA	NA	NA	R	NA	I	R
GCA_016520665	R	R	NA	R	R	R	R	NA	NA	R	S	R	NA	NA	NA	NA	R	NA	R	R
GCA_016520735	S	S	NA	S	S	S	S	NA	S	S	S	S	NA	NA	NA	NA	S	NA	S	S
GCA_016520755	R	S	NA	R	R	R	R	NA	NA	R	S	R	NA	NA	NA	NA	R	NA	R	R
GCA_016520775	R	R	NA	R	I	R	R	NA	NA	R	S	R	NA	NA	NA	NA	R	NA	I	R
GCA_016520795	R	S	NA	R	R	R	R	NA	NA	R	S	R	NA	NA	NA	NA	R	NA	R	R
GCA_016520815	R	S	NA	R	S	R	R	NA	S	R	S	R	NA	NA	NA	NA	R	NA	R	R
GCA_016520835	R	R	NA	R	R	R	R	NA	S	R	S	I	NA	NA	NA	NA	R	NA	R	R
GCA_016520875	R	R	NA	R	R	R	R	NA	S	R	S	I	NA	NA	NA	NA	R	NA	R	R
GCA_016520895	R	R	NA	R	R	R	R	NA	S	R	S	R	NA	NA	NA	NA	R	NA	R	R
GCA_016520915	S	S	NA	I	S	R	S	NA	S	R	S	S	NA	NA	NA	NA	R	NA	R	S
GCA_016520935	R	S	NA	R	R	R	R	NA	NA	R	S	R	NA	NA	NA	NA	R	NA	R	R
GCA_016520955	S	S	NA	I	S	S	S	NA	S	S	S	S	S	NA	NA	NA	S	S	S	S
GCA_016520995	R	R	NA	R	R	R	R	NA	S	R	S	I	NA	NA	NA	NA	R	NA	R	R
GCA_016521015	R	S	NA	NA	R	R	R	NA	NA	R	S	R	S	NA	NA	NA	S	NA	R	S
GCA_016521035	R	S	NA	R	R	R	R	NA	NA	R	S	R	S	NA	NA	NA	R	I	I	R
GCA_016521055	S	S	NA	R	R	R	S	NA	NA	R	S	S	S	NA	NA	NA	R	S	R	R
GCA_016521105	R	S	NA	R	R	R	R	NA	NA	R	S	R	NA	NA	NA	NA	R	NA	R	S
GCA_016521145	R	S	NA	NA	R	R	R	NA	NA	R	I	R	R	NA	NA	NA	R	NA	R	R
GCA_016521155	R	S	NA	R	R	R	R	NA	NA	R	S	R	NA	NA	NA	NA	R	NA	R	S
GCA_016521185	R	S	NA	R	R	R	R	NA	NA	R	S	R	NA	NA	NA	NA	R	NA	R	R
GCA_016521205	S	S	NA	S	S	S	S	NA	S	S	S	S	NA	NA	NA	NA	S	NA	S	S
GCA_016521225	R	R	NA	R	R	R	R	NA	NA	R	S	R	NA	NA	NA	NA	R	NA	R	R
GCA_016521245	R	R	NA	R	R	R	R	NA	S	R	S	R	NA	NA	NA	NA	R	NA	S	R
GCA_016521295	S	S	NA	R	R	R	R	NA	NA	R	S	R	NA	NA	NA	NA	R	NA	R	R
GCA_016521315	R	R	NA	R	R	R	R	NA	S	R	S	R	NA	NA	NA	NA	R	NA	R	R
GCA_016521325	S	S	NA	R	R	R	R	NA	NA	R	S	I	NA	NA	NA	NA	R	NA	R	R
GCA_016521335	R	S	NA	R	R	R	R	NA	NA	R	S	R	NA	NA	NA	NA	R	NA	R	R
GCA_016521345	R	S	NA	I	S	I	R	NA	NA	R	S	R	NA	NA	NA	NA	R	NA	R	R
GCA_016521395	I	R	NA	R	R	R	R	NA	NA	R	S	R	NA	NA	NA	NA	R	NA	R	R
GCA_016521415	R	R	NA	R	R	R	R	NA	S	R	S	R	NA	NA	NA	NA	R	NA	R	R
GCA_016521435	S	R	NA	R	R	R	R	NA	S	R	S	R	NA	NA	NA	NA	R	NA	S	R
GCA_016521445	R	S	NA	R	R	R	R	NA	NA	R	S	R	NA	NA	NA	NA	R	NA	R	R
GCA_016521475	R	S	NA	R	R	R	R	NA	NA	R	S	R	NA	NA	NA	NA	R	NA	R	R
GCA_016521495	R	R	NA	R	R	R	R	NA	S	R	S	R	S	NA	NA	NA	R	S	S	R
GCA_016521535	S	R	NA	R	R	R	R	NA	S	R	S	R	S	NA	NA	NA	R	I	S	R
GCA_016521545	R	S	NA	R	R	R	R	NA	NA	R	S	R	S	NA	NA	NA	R	S	R	R
GCA_016521555	S	S	NA	R	I	R	I	NA	S	R	S	S	S	NA	NA	NA	S	S	R	R
GCA_016521645	S	S	NA	R	R	R	R	NA	NA	R	S	R	NA	NA	NA	NA	R	NA	R	R
GCA_016521655	R	S	NA	R	R	R	R	NA	NA	R	S	R	NA	NA	NA	NA	R	NA	R	S
GCA_016521705	R	S	NA	NA	R	R	R	NA	NA	R	R	R	R	NA	NA	NA	R	NA	R	R
GCA_016521715	S	S	NA	I	S	I	S	NA	S	R	S	S	NA	NA	NA	NA	S	NA	R	R
GCA_016521725	R	S	NA	R	R	R	R	NA	NA	R	S	R	NA	NA	NA	NA	R	NA	R	R
GCA_016521795	S	S	NA	R	I	R	R	NA	S	R	S	I	NA	NA	NA	NA	S	NA	R	R
GCA_016521815	S	S	NA	I	S	I	S	NA	S	S	S	S	NA	NA	NA	NA	S	NA	S	S
GCA_016521835	R	S	NA	R	R	R	R	NA	NA	R	S	R	NA	NA	NA	NA	R	NA	R	R
GCA_016521855	S	R	NA	R	R	R	R	NA	S	R	S	R	NA	NA	NA	NA	R	NA	S	R
GCA_016521875	R	R	NA	R	R	R	R	NA	NA	R	S	R	NA	NA	NA	NA	R	NA	R	R
GCA_016521895	R	S	NA	R	R	R	R	NA	NA	R	S	R	NA	NA	NA	NA	R	NA	R	R
GCA_016521905	S	S	NA	R	R	R	R	NA	NA	R	S	R	NA	NA	NA	NA	I	NA	R	R
GCA_016521935	S	S	NA	R	I	R	S	NA	NA	R	I	S	NA	NA	NA	NA	R	NA	I	R
GCA_016521945	R	R	NA	R	R	R	R	NA	S	R	S	R	NA	NA	NA	NA	R	NA	R	R
GCA_016521965	R	S	NA	R	R	R	R	NA	NA	R	S	R	NA	NA	NA	NA	R	NA	R	R
GCA_016521995	R	S	NA	R	R	R	R	NA	S	R	S	I	NA	NA	NA	NA	R	NA	R	R
GCA_016522005	S	R	NA	R	R	R	R	NA	S	R	S	R	NA	NA	NA	NA	R	NA	S	R
GCA_016522135	S	S	NA	S	S	S	S	NA	S	S	S	S	S	NA	NA	NA	R	S	S	R
GCA_016522155	R	S	NA	R	R	R	R	NA	NA	R	S	R	S	NA	NA	NA	R	S	R	R
GCA_016522175	R	S	NA	R	R	R	R	NA	NA	R	R	R	R	NA	R	NA	R	S	R	R
GCA_016522185	R	R	NA	R	R	R	R	NA	NA	R	S	R	NA	NA	NA	NA	R	NA	S	R
GCA_016522215	R	R	NA	R	R	R	R	NA	NA	R	S	R	NA	NA	NA	NA	R	NA	R	R
GCA_016522265	R	S	NA	R	R	R	R	NA	S	R	S	R	S	NA	NA	NA	R	S	R	R
GCA_016522275	S	S	NA	R	S	S	S	NA	S	S	S	S	S	NA	NA	NA	S	S	S	S
GCA_016522285	S	S	NA	R	I	R	R	NA	S	R	S	I	NA	NA	NA	NA	S	NA	R	R
GCA_016522325	R	R	NA	R	R	R	R	NA	S	R	S	R	NA	NA	NA	NA	R	NA	R	R
GCA_016522345	R	R	NA	R	R	R	R	NA	S	R	S	R	NA	NA	NA	NA	R	NA	S	R
GCA_016522415	R	S	NA	R	R	R	R	NA	NA	R	S	R	NA	NA	NA	NA	R	NA	R	R
GCA_016522435	S	R	NA	R	R	R	R	NA	S	R	S	S	NA	NA	NA	NA	S	NA	I	R
GCA_016522465	S	R	NA	R	I	R	R	NA	S	R	S	R	NA	NA	NA	NA	R	NA	S	R
GCA_016522475	R	S	NA	R	R	R	R	NA	NA	R	S	R	NA	NA	NA	NA	R	NA	R	R
GCA_016522485	S	R	NA	R	R	R	R	NA	S	R	S	R	NA	NA	NA	NA	R	NA	S	R
GCA_016522555	S	S	NA	R	R	R	R	NA	NA	R	S	I	NA	NA	NA	NA	R	NA	R	R
GCA_016522575	R	S	NA	R	R	R	R	NA	NA	R	S	R	NA	NA	NA	NA	R	NA	R	R
GCA_016522595	S	I	NA	R	R	R	R	NA	S	R	S	R	S	NA	NA	NA	R	S	R	R
GCA_016522615	R	S	NA	R	R	R	R	NA	NA	R	S	R	NA	NA	NA	NA	R	NA	R	R
GCA_016522625	R	S	NA	R	R	R	R	NA	NA	R	S	R	NA	NA	NA	NA	R	NA	R	R
GCA_016522685	R	S	NA	R	R	R	R	NA	NA	R	S	R	NA	NA	NA	NA	R	NA	R	R
GCA_016522705	S	S	NA	S	S	S	S	NA	S	S	S	S	S	NA	NA	NA	S	S	S	S
GCA_016522715	S	S	NA	NA	R	R	R	NA	NA	R	R	R	I	NA	NA	NA	R	NA	S	R
GCA_016522745	R	R	NA	R	R	R	R	NA	NA	R	S	R	NA	NA	NA	NA	R	NA	R	R
GCA_016522755	S	R	NA	R	R	R	R	NA	S	R	S	R	S	NA	R	NA	R	S	S	R
GCA_016522785	R	R	NA	R	R	R	R	NA	S	R	S	R	NA	NA	NA	NA	R	NA	R	R
GCA_016522795	S	I	NA	R	R	R	R	NA	NA	R	S	R	NA	NA	NA	NA	R	NA	R	R
GCA_016522815	S	R	NA	R	R	R	R	NA	S	R	S	R	NA	NA	NA	NA	R	NA	S	R
GCA_016522855	R	R	NA	R	R	R	R	NA	NA	R	S	R	NA	NA	NA	NA	R	NA	R	R
GCA_016522865	R	S	NA	R	R	R	R	NA	NA	R	S	R	NA	NA	NA	NA	R	NA	R	R
GCA_016522895	S	S	NA	R	I	R	R	NA	S	R	S	S	NA	NA	NA	NA	S	NA	R	S
GCA_016522915	R	S	NA	R	R	R	R	NA	NA	R	S	R	NA	NA	NA	NA	R	NA	R	R
GCA_016522935	R	R	NA	R	R	R	R	NA	S	R	S	I	NA	NA	NA	NA	R	NA	R	R
GCA_016522955	R	S	NA	R	R	R	R	NA	NA	R	S	R	NA	NA	NA	NA	I	NA	R	R
GCA_016522975	R	S	NA	R	R	R	R	NA	NA	R	S	R	NA	NA	NA	NA	R	NA	R	R
GCA_016522995	S	R	NA	R	R	R	R	NA	S	R	S	R	S	NA	NA	NA	R	I	S	R
GCA_016523005	S	S	NA	R	R	R	R	NA	NA	R	S	S	NA	NA	NA	NA	R	NA	R	R
GCA_016523015	S	R	NA	R	R	R	R	NA	NA	R	S	R	S	NA	NA	NA	R	S	S	R
GCA_016523025	S	S	NA	R	R	R	R	NA	NA	R	S	R	S	NA	R	NA	I	S	R	R
GCA_016523045	R	S	NA	R	R	R	R	NA	NA	R	S	R	S	NA	NA	NA	R	R	R	R
GCA_016523095	R	R	NA	R	R	R	R	NA	NA	R	S	R	NA	NA	NA	NA	R	NA	S	R
GCA_016523105	S	R	NA	R	R	R	R	NA	NA	R	S	R	NA	NA	NA	NA	R	S	S	R
GCA_016523135	S	R	NA	R	R	R	R	NA	NA	R	S	R	NA	NA	NA	NA	R	NA	S	R
GCA_016523155	S	R	NA	R	R	R	R	NA	NA	R	S	R	NA	NA	NA	NA	R	S	S	R
GCA_016523175	S	S	NA	R	R	R	R	NA	NA	R	S	R	NA	NA	NA	NA	R	NA	R	S
GCA_016523195	S	S	NA	R	R	R	S	NA	NA	R	S	S	NA	NA	NA	NA	I	NA	R	R
GCA_016523215	S	R	NA	R	R	R	R	NA	NA	R	S	R	NA	NA	NA	NA	S	NA	I	R
GCA_016523245	S	R	NA	R	R	R	R	NA	NA	R	S	R	NA	NA	NA	NA	R	NA	S	R
GCA_016523275	R	R	NA	R	R	R	R	NA	NA	R	S	R	NA	NA	NA	NA	R	NA	R	R
GCA_016523295	S	S	NA	R	S	R	S	NA	S	R	S	S	S	NA	S	NA	R	S	R	S
GCA_016523315	R	I	NA	R	I	R	R	NA	NA	R	S	S	NA	NA	NA	NA	R	NA	R	R
GCA_016523335	S	R	NA	I	S	I	R	NA	NA	R	S	S	NA	NA	NA	NA	R	NA	S	R
GCA_016523355	R	R	NA	R	R	R	R	NA	S	R	S	R	S	NA	R	NA	R	S	R	R
GCA_016523375	S	S	NA	R	S	R	R	NA	NA	R	S	I	NA	NA	NA	NA	S	NA	R	R
GCA_016523395	R	S	NA	R	R	R	R	NA	NA	R	S	R	S	NA	R	NA	R	S	R	R
GCA_016523405	I	I	NA	R	R	R	R	NA	S	R	S	R	S	NA	R	NA	R	S	R	R
GCA_016523415	S	R	NA	R	R	R	R	NA	NA	R	S	R	NA	NA	NA	NA	R	NA	S	R
GCA_016523435	S	S	NA	R	S	I	S	NA	NA	R	S	S	S	NA	NA	NA	R	S	R	R
GCA_016523475	R	I	NA	R	I	R	R	NA	NA	R	S	S	NA	NA	NA	NA	R	NA	R	R
GCA_016523495	R	S	NA	R	R	R	R	NA	NA	R	S	R	NA	NA	NA	NA	R	I	R	R
GCA_016523505	R	R	NA	R	R	R	R	NA	NA	R	S	R	NA	NA	NA	NA	R	NA	S	R
GCA_016523535	S	R	NA	R	R	R	R	NA	NA	I	S	R	NA	NA	NA	NA	R	NA	S	R
GCA_016523545	R	R	NA	R	R	R	R	NA	NA	R	S	R	NA	NA	NA	NA	R	NA	R	R
GCA_016523555	R	R	NA	R	R	R	R	NA	S	R	S	S	NA	NA	NA	NA	S	S	I	R
GCA_016523595	S	S	NA	R	R	R	R	NA	NA	R	S	R	NA	NA	NA	NA	R	NA	R	R
GCA_016523615	S	S	NA	R	S	R	R	NA	NA	R	S	I	NA	NA	NA	NA	S	NA	R	R
GCA_016523625	S	R	NA	R	R	R	R	NA	NA	R	S	R	NA	NA	NA	NA	R	NA	S	R
GCA_016523635	R	R	NA	R	R	R	R	NA	NA	R	S	R	NA	NA	NA	NA	R	NA	R	R
GCA_016523675	S	R	NA	R	R	R	R	NA	NA	R	S	R	NA	NA	NA	NA	R	NA	S	R
GCA_016523685	S	R	NA	R	R	R	R	NA	NA	R	S	R	NA	NA	NA	NA	R	NA	S	R
GCA_016523715	R	R	NA	R	R	R	R	NA	NA	R	S	R	NA	NA	NA	NA	R	NA	R	R
GCA_016523755	S	S	NA	S	S	S	R	NA	NA	S	S	I	NA	NA	NA	NA	S	NA	S	S
GCA_016523775	S	R	NA	R	R	R	R	NA	S	R	S	R	S	NA	NA	NA	R	S	S	R
GCA_016523785	S	S	NA	I	S	I	S	NA	S	S	S	S	S	NA	S	NA	I	S	S	S
GCA_016523795	S	S	NA	S	S	S	S	NA	S	S	S	S	S	NA	S	NA	S	S	S	S
GCA_016523805	S	S	NA	R	S	R	S	NA	NA	R	S	S	S	NA	S	NA	R	S	R	R
GCA_016523855	R	S	NA	R	R	R	R	NA	NA	R	S	R	NA	NA	NA	NA	R	NA	R	S
GCA_016523875	R	S	NA	R	R	R	R	NA	NA	R	S	R	NA	NA	NA	NA	R	I	R	R
GCA_016523885	S	R	NA	R	R	R	R	NA	S	R	S	R	NA	NA	NA	NA	R	S	S	R
GCA_016523895	R	R	NA	R	R	R	R	NA	NA	R	S	R	NA	NA	NA	NA	R	NA	S	R
GCA_016523935	R	S	NA	R	R	R	R	NA	NA	R	S	R	NA	NA	NA	NA	R	S	R	S
GCA_016523955	S	R	NA	R	R	R	R	NA	NA	R	S	R	NA	NA	NA	NA	R	NA	S	R
GCA_016523965	S	S	NA	I	S	I	I	NA	NA	S	S	S	NA	NA	NA	NA	I	NA	S	S
GCA_016523995	R	S	NA	R	R	R	R	NA	NA	R	S	R	NA	NA	NA	NA	R	NA	R	R
GCA_016524015	S	R	NA	R	R	R	R	NA	NA	R	S	R	NA	NA	NA	NA	R	NA	S	R
GCA_016524035	S	R	NA	R	R	R	R	NA	NA	R	S	R	NA	NA	NA	NA	R	NA	S	R
GCA_016524055	S	S	NA	I	S	S	S	NA	NA	S	S	S	NA	NA	NA	NA	S	NA	S	S
GCA_016524075	R	R	NA	R	R	R	R	NA	NA	R	S	S	NA	NA	NA	NA	S	NA	R	R
GCA_016524085	S	S	NA	I	S	I	S	NA	NA	R	S	S	NA	NA	NA	NA	S	NA	R	R
GCA_016524105	S	S	NA	R	S	R	S	NA	NA	R	S	S	NA	NA	NA	NA	R	NA	R	R
GCA_016524135	S	R	NA	R	R	R	R	NA	NA	R	S	R	NA	NA	NA	NA	R	NA	S	R
GCA_016524145	S	S	NA	R	R	R	R	NA	NA	R	S	S	NA	NA	NA	NA	I	NA	R	R
GCA_016524175	R	R	NA	R	R	R	R	NA	NA	R	S	R	NA	NA	NA	NA	R	NA	R	R
GCA_016524185	R	R	NA	R	R	R	R	NA	S	R	S	R	S	NA	R	NA	R	S	R	R
GCA_016524215	R	S	NA	R	R	R	R	NA	NA	R	S	R	I	NA	NA	NA	R	S	R	R
GCA_016524235	I	I	NA	R	R	R	R	NA	S	R	S	R	S	NA	R	NA	R	S	R	R
GCA_016524255	S	S	NA	R	R	R	R	NA	NA	R	S	R	S	NA	R	NA	R	S	R	R
GCA_016524275	S	S	NA	R	R	R	R	NA	NA	R	S	R	NA	NA	NA	NA	I	S	R	R
GCA_016524305	S	R	NA	R	R	R	R	NA	S	R	S	R	S	NA	R	NA	R	S	S	S
GCA_016524335	S	R	NA	R	R	R	R	NA	NA	R	S	R	NA	NA	NA	NA	R	NA	S	R
GCA_016524355	S	R	NA	R	R	R	R	NA	S	R	S	R	NA	NA	NA	NA	R	I	S	R
GCA_016524675	R	R	NA	R	R	R	R	NA	NA	R	S	R	NA	NA	NA	NA	R	NA	R	R
GCA_016524685	R	R	NA	R	R	R	R	NA	NA	R	S	R	NA	NA	NA	NA	R	NA	S	R
GCA_016524695	S	R	NA	R	R	R	R	NA	NA	R	S	R	NA	NA	NA	NA	R	NA	S	R
GCA_016524735	S	R	NA	R	R	R	R	NA	NA	R	S	R	NA	NA	NA	NA	R	NA	S	R
GCA_016524755	R	R	NA	R	R	R	R	NA	NA	R	S	R	NA	NA	NA	NA	R	NA	S	R
GCA_016524775	S	R	NA	I	S	S	R	NA	NA	R	S	S	NA	NA	NA	NA	R	NA	S	R
GCA_016524785	S	R	NA	R	R	R	R	NA	NA	R	S	R	NA	NA	NA	NA	R	NA	S	R
GCA_016524795	R	S	NA	R	R	R	R	NA	NA	R	S	R	NA	NA	NA	NA	R	NA	R	R
GCA_016524835	S	R	NA	R	R	R	R	NA	NA	R	S	R	NA	NA	NA	NA	R	NA	S	R
GCA_016524845	S	R	NA	I	S	S	R	NA	NA	R	S	S	NA	NA	NA	NA	R	NA	S	R
GCA_016524875	S	R	NA	R	R	R	S	NA	S	R	S	S	S	NA	NA	NA	S	S	S	R
GCA_016524885	R	R	NA	R	R	R	R	NA	S	R	S	R	S	NA	R	NA	R	S	R	R
GCA_016524895	R	S	NA	R	R	R	R	NA	NA	R	S	R	S	NA	R	NA	R	S	R	R
GCA_016524935	R	R	NA	R	R	R	R	NA	NA	R	S	S	NA	NA	NA	NA	S	NA	I	R
GCA_016524945	S	S	NA	R	R	R	R	NA	NA	R	S	R	S	NA	R	NA	R	S	R	R
GCA_016524975	S	S	NA	R	R	R	R	NA	NA	R	S	R	NA	NA	NA	NA	I	S	R	R
GCA_016524995	S	S	NA	S	S	S	S	NA	NA	S	S	S	NA	NA	NA	NA	S	NA	S	S
GCA_016525005	S	R	NA	R	R	R	R	NA	NA	R	S	R	NA	NA	NA	NA	R	I	S	R
GCA_016525035	S	R	NA	R	R	R	R	NA	NA	R	S	R	NA	NA	NA	NA	R	S	S	R
GCA_016525055	S	R	NA	R	R	R	R	NA	NA	S	S	R	NA	NA	NA	NA	R	NA	S	S
GCA_016525075	S	R	NA	R	R	R	R	NA	NA	R	S	R	NA	NA	NA	NA	R	NA	S	R
GCA_016525095	R	S	NA	R	R	R	R	NA	NA	R	S	R	NA	NA	NA	NA	R	NA	R	R
GCA_016525115	S	S	NA	R	S	R	R	NA	NA	R	S	I	NA	NA	NA	NA	S	NA	R	R
GCA_016525135	S	R	NA	I	S	S	R	NA	NA	R	S	S	NA	NA	NA	NA	R	NA	S	R
GCA_016525155	S	S	NA	S	S	S	S	NA	NA	S	S	S	NA	NA	NA	NA	S	NA	S	S
GCA_016525175	S	R	NA	R	R	R	R	NA	NA	R	S	R	NA	NA	NA	NA	R	NA	S	R
GCA_016525185	S	S	NA	S	S	I	S	NA	NA	S	S	S	NA	NA	NA	NA	S	NA	S	S
GCA_016525195	R	S	NA	R	R	R	R	NA	NA	R	S	R	NA	NA	NA	NA	R	NA	R	R
GCA_016525235	S	S	NA	I	S	I	R	NA	NA	R	S	R	NA	NA	NA	NA	S	NA	I	R
GCA_016525255	S	R	NA	R	R	R	R	NA	NA	R	S	R	S	NA	R	NA	R	S	S	S
GCA_016525275	S	R	NA	R	R	R	R	NA	S	R	S	R	S	NA	R	NA	R	S	S	R
GCA_016525285	S	R	NA	R	R	R	R	NA	NA	R	S	R	NA	NA	NA	NA	R	NA	S	R
GCA_016525315	R	S	NA	R	R	R	R	NA	NA	R	S	R	NA	NA	NA	NA	R	I	R	R
GCA_016525335	S	S	NA	R	R	R	R	NA	NA	R	S	I	NA	NA	NA	NA	R	NA	R	S
GCA_016525345	S	S	NA	R	R	R	R	NA	NA	S	S	I	NA	NA	NA	NA	R	S	S	R
GCA_016525365	S	R	NA	R	R	R	R	NA	NA	R	S	R	NA	NA	NA	NA	R	NA	S	R
GCA_016525395	S	S	NA	I	I	I	S	NA	NA	S	S	S	NA	NA	NA	NA	S	S	S	S
GCA_016525415	R	S	NA	R	R	R	R	NA	NA	R	S	R	S	NA	R	NA	R	S	R	R
GCA_016525435	R	S	NA	R	R	R	R	NA	NA	R	S	R	NA	NA	NA	NA	R	NA	R	R
GCA_016525445	S	R	NA	R	R	R	R	NA	NA	R	S	R	NA	NA	NA	NA	R	NA	S	R
GCA_016525475	S	S	NA	R	S	R	R	NA	NA	R	S	I	NA	NA	NA	NA	S	NA	R	R
GCA_016525485	R	R	NA	R	R	R	R	NA	NA	R	S	S	NA	NA	NA	NA	S	NA	I	R
GCA_016525515	S	R	NA	R	R	R	R	NA	NA	R	S	R	NA	NA	NA	NA	R	NA	S	R
GCA_016525535	R	S	NA	R	R	R	R	NA	NA	R	S	R	NA	NA	NA	NA	R	NA	R	R
GCA_016525555	S	R	NA	R	R	R	R	NA	NA	R	S	R	NA	NA	NA	NA	R	NA	R	S
GCA_016525575	R	S	NA	R	R	R	R	NA	NA	R	S	R	NA	NA	NA	NA	R	NA	R	R
GCA_016525595	S	R	NA	R	I	R	R	NA	NA	R	S	R	NA	NA	NA	NA	R	NA	S	R
GCA_016525615	S	R	NA	R	R	R	R	NA	NA	R	S	S	NA	NA	NA	NA	R	NA	R	S
GCA_016525635	S	R	NA	R	I	R	R	NA	S	R	S	S	S	NA	S	NA	S	S	R	R
GCA_016525655	S	S	NA	R	S	I	S	NA	S	S	S	S	S	NA	S	NA	I	S	S	S
GCA_016525675	S	R	NA	R	R	R	R	NA	NA	R	S	R	NA	NA	NA	NA	R	NA	S	R
GCA_016525695	R	S	NA	R	R	R	R	NA	NA	R	S	R	NA	NA	NA	NA	R	NA	R	R
GCA_016525715	S	R	NA	R	R	R	R	NA	NA	R	S	R	NA	NA	NA	NA	R	NA	S	R
GCA_016525735	S	R	NA	R	R	R	R	NA	NA	R	S	R	NA	NA	NA	NA	R	I	S	R
GCA_016525745	I	I	NA	R	R	R	R	NA	NA	R	S	R	NA	NA	NA	NA	R	S	R	R
GCA_016525775	I	I	NA	R	R	R	R	NA	NA	R	S	R	S	NA	R	NA	R	S	R	R
GCA_016525785	S	R	NA	R	R	R	R	NA	S	R	S	R	S	NA	R	NA	R	S	S	S
GCA_016525795	R	S	NA	R	R	R	R	NA	NA	R	S	R	NA	NA	NA	NA	R	S	R	S
GCA_016525835	S	R	NA	R	R	R	R	NA	NA	R	S	R	NA	NA	NA	NA	R	NA	S	R
GCA_016525855	S	R	NA	R	R	R	R	NA	NA	R	S	R	NA	NA	NA	NA	R	NA	S	R
GCA_016525875	S	R	NA	R	R	R	R	NA	NA	R	S	I	NA	NA	NA	NA	R	NA	S	R
GCA_016525895	S	R	NA	R	R	R	R	NA	NA	R	S	R	NA	NA	NA	NA	R	NA	I	R
GCA_016525915	S	R	NA	R	R	R	R	NA	NA	R	S	R	NA	NA	NA	NA	R	NA	S	R
GCA_016526055	R	S	NA	R	R	R	R	NA	NA	R	S	R	NA	NA	NA	NA	R	NA	R	R
GCA_016526075	R	S	NA	R	R	R	R	NA	NA	R	S	R	NA	NA	NA	NA	R	NA	R	R
GCA_016526095	S	S	NA	S	S	I	S	NA	NA	S	S	S	NA	NA	NA	NA	S	NA	S	S
GCA_016526215	S	S	NA	R	I	R	R	NA	NA	R	S	I	NA	NA	NA	NA	S	NA	R	R
GCA_016526225	R	S	NA	R	R	R	R	NA	NA	R	S	R	NA	NA	NA	NA	R	S	R	R
GCA_016526265	I	I	NA	R	R	R	R	NA	NA	R	S	R	S	NA	R	NA	R	S	R	R
GCA_016526315	S	R	NA	R	R	R	R	NA	S	R	S	R	S	NA	R	NA	R	S	S	S
GCA_016526335	R	R	NA	R	R	R	R	NA	NA	R	S	S	NA	NA	NA	NA	S	S	I	R
GCA_016526445	R	S	NA	R	R	R	R	NA	NA	R	S	R	NA	NA	NA	NA	R	NA	R	R
GCA_016526495	S	S	NA	R	S	R	R	NA	NA	R	S	R	NA	NA	NA	NA	S	S	R	S
GCA_016526535	R	R	NA	R	R	R	R	NA	NA	R	S	R	NA	NA	NA	NA	R	NA	R	R
GCA_016526575	R	R	NA	R	R	R	R	NA	NA	R	S	R	NA	NA	NA	NA	R	NA	R	R
GCA_016526675	R	S	NA	R	R	R	R	NA	NA	R	S	R	NA	NA	NA	NA	R	NA	R	R
GCA_016526685	S	S	NA	I	S	S	S	NA	NA	S	S	S	NA	NA	NA	NA	S	NA	S	S
GCA_016526715	S	R	NA	R	R	R	R	NA	NA	R	S	R	NA	NA	NA	NA	R	NA	S	R
GCA_016526725	S	R	NA	R	R	R	R	NA	NA	R	S	R	NA	NA	NA	NA	R	NA	S	R
GCA_016526765	S	R	NA	R	R	R	R	NA	NA	R	S	R	NA	NA	NA	NA	S	NA	I	R
GCA_016527165	R	R	NA	R	R	R	R	NA	NA	R	S	R	NA	NA	NA	NA	R	NA	S	R
GCA_016527195	I	I	NA	R	R	R	R	NA	NA	R	S	R	S	NA	R	NA	R	S	R	R
GCA_016527235	S	R	NA	R	R	R	R	NA	NA	R	R	R	NA	NA	NA	NA	R	I	S	R
GCA_016527255	S	I	NA	R	R	R	R	NA	NA	R	S	S	S	NA	S	NA	R	S	R	R
GCA_016527275	R	R	NA	R	R	R	R	NA	NA	R	S	R	NA	NA	NA	NA	R	NA	R	R
GCA_016527325	S	I	NA	R	R	R	S	NA	NA	R	S	S	S	NA	S	NA	NA	S	R	R
GCA_016527345	R	S	NA	R	R	R	S	NA	S	R	S	S	I	NA	S	NA	S	S	R	R
GCA_016527365	S	R	NA	R	R	R	R	NA	NA	I	S	R	NA	NA	NA	NA	R	NA	S	S
GCA_016527415	S	R	NA	R	R	R	R	NA	NA	R	S	R	NA	NA	NA	NA	R	NA	S	R
GCA_016527425	S	R	NA	R	R	R	R	NA	NA	R	S	R	NA	NA	NA	NA	R	NA	S	R
GCA_016527455	S	R	NA	R	R	R	R	NA	NA	R	S	R	NA	NA	NA	NA	R	NA	S	R
GCA_016527485	S	R	NA	R	R	R	R	NA	NA	R	S	S	NA	NA	NA	NA	R	NA	R	S
GCA_016527555	S	S	NA	R	R	R	R	NA	NA	R	S	R	NA	NA	NA	NA	R	NA	R	R
GCA_016527575	S	S	NA	R	R	R	R	NA	NA	R	S	R	NA	NA	NA	NA	R	NA	R	R
GCA_016527595	S	I	NA	R	R	R	R	NA	NA	R	S	S	NA	NA	NA	NA	S	NA	R	R
GCA_016527645	S	R	NA	R	R	R	R	NA	NA	R	S	R	NA	NA	NA	NA	R	NA	R	S
GCA_016527675	R	R	NA	R	R	R	R	NA	NA	R	S	I	NA	NA	NA	NA	S	NA	I	R
GCA_016527695	R	R	NA	R	R	R	R	NA	NA	R	S	R	NA	NA	NA	NA	R	NA	R	R
GCA_016527715	R	S	NA	NA	R	R	R	NA	NA	R	I	R	R	NA	NA	NA	R	NA	R	R
GCA_016527735	S	R	NA	R	R	R	R	NA	NA	R	S	R	NA	NA	NA	NA	R	NA	S	R
GCA_016527745	R	R	NA	R	R	R	R	NA	NA	R	S	R	NA	NA	NA	NA	R	NA	R	R
GCA_016527755	R	R	NA	R	R	R	R	NA	NA	R	S	R	NA	NA	NA	NA	R	NA	R	R
GCA_016527835	S	S	NA	I	S	I	S	NA	NA	S	S	S	NA	NA	NA	NA	S	NA	S	R
GCA_016527885	R	S	NA	R	R	R	R	NA	NA	R	S	R	NA	NA	NA	NA	R	NA	R	R
GCA_016527935	S	S	NA	I	S	I	S	NA	S	S	S	S	S	NA	S	NA	S	S	S	S
GCA_016527955	R	S	NA	R	R	R	R	NA	NA	R	S	R	NA	NA	NA	NA	R	NA	R	R
GCA_016527965	R	R	NA	R	R	R	R	NA	S	R	S	R	S	NA	R	NA	R	S	R	R
GCA_016527995	R	R	NA	R	I	R	R	NA	NA	R	S	R	NA	NA	NA	NA	R	NA	I	R
GCA_016528005	R	S	NA	R	R	R	R	NA	NA	R	S	I	S	NA	S	NA	I	S	R	R
GCA_016528015	S	S	NA	I	S	I	S	NA	S	S	S	S	S	NA	S	NA	S	S	S	S
GCA_016528055	R	S	NA	R	R	R	R	NA	NA	R	S	R	NA	NA	NA	NA	R	NA	R	S
GCA_016528085	R	S	NA	R	R	R	R	NA	NA	R	S	R	NA	NA	NA	NA	R	NA	R	R
GCA_016528105	S	S	NA	R	R	R	R	NA	NA	R	S	R	NA	NA	NA	NA	R	NA	R	R
GCA_016528125	S	S	NA	R	R	R	R	NA	NA	R	S	I	NA	NA	NA	NA	R	NA	R	R
GCA_016528135	S	S	NA	R	I	R	R	NA	S	R	S	R	NA	NA	NA	NA	S	S	R	R
GCA_016528175	S	S	NA	I	S	I	S	NA	S	R	S	S	NA	NA	NA	NA	S	NA	R	S
GCA_016528215	S	S	NA	R	R	R	R	NA	NA	R	S	R	NA	NA	NA	NA	R	NA	R	R
GCA_016528235	R	S	NA	R	R	R	R	NA	NA	R	S	R	S	NA	NA	NA	R	S	R	R
GCA_016528315	R	S	NA	R	R	R	R	NA	NA	R	S	R	S	NA	NA	NA	R	I	R	R
GCA_016528325	R	S	NA	R	R	R	R	NA	NA	R	S	R	NA	NA	NA	NA	R	S	R	R
GCA_016528355	S	S	NA	R	S	I	S	NA	NA	S	S	S	NA	NA	NA	NA	S	S	S	S
GCA_016528365	R	S	NA	R	R	R	R	NA	NA	R	S	R	S	NA	NA	NA	R	S	R	R
GCA_016528375	R	R	NA	R	R	R	R	NA	NA	R	S	R	NA	NA	NA	NA	R	NA	S	R
GCA_016528415	R	S	NA	R	R	R	R	NA	NA	R	S	R	NA	NA	NA	NA	R	NA	R	R
GCA_016528425	R	S	NA	R	R	R	R	NA	NA	R	S	I	NA	NA	NA	NA	R	NA	R	R
GCA_016528455	S	R	NA	R	R	R	R	NA	NA	R	S	R	NA	NA	NA	NA	R	NA	S	R
GCA_016528475	S	R	NA	R	R	R	R	NA	NA	R	S	R	NA	NA	NA	NA	R	NA	S	R
GCA_016528595	S	R	NA	R	R	R	R	NA	NA	R	S	R	NA	NA	NA	NA	R	NA	S	R
GCA_016528635	R	R	NA	R	R	R	R	NA	NA	R	S	R	NA	NA	NA	NA	R	NA	R	R
GCA_016528645	S	R	NA	R	R	R	R	NA	NA	R	S	R	NA	NA	NA	NA	R	NA	S	R
GCA_016528655	R	S	NA	R	R	R	R	NA	NA	R	S	R	NA	NA	NA	NA	R	NA	R	R
GCA_016528665	R	S	NA	R	R	R	R	NA	NA	R	S	R	NA	NA	NA	NA	R	NA	R	R
GCA_016528685	S	R	NA	R	R	R	R	NA	NA	R	S	R	NA	NA	NA	NA	R	NA	S	R
GCA_016528745	R	R	NA	R	R	R	R	NA	S	R	S	R	S	NA	R	NA	R	S	R	R
GCA_016528845	R	S	NA	R	S	R	R	NA	S	R	S	R	S	NA	R	NA	R	S	R	R
GCA_016529475	R	R	NA	R	R	R	R	NA	S	R	S	I	S	NA	R	NA	R	S	R	R
GCA_016529535	S	I	NA	R	R	R	R	NA	NA	R	S	S	NA	NA	NA	NA	R	S	R	R
GCA_016529645	R	R	NA	R	R	R	R	NA	NA	R	S	R	NA	NA	NA	NA	R	NA	R	R
GCA_016529655	S	R	NA	R	R	R	R	NA	NA	R	S	R	NA	NA	NA	NA	R	NA	S	R
GCA_016529685	R	R	NA	R	R	R	R	NA	NA	R	S	R	NA	NA	NA	NA	R	NA	S	R
GCA_016529705	S	R	NA	R	R	R	R	NA	NA	R	S	R	NA	NA	NA	NA	R	NA	R	S
GCA_016529715	I	I	NA	R	R	R	R	NA	NA	R	S	R	S	NA	R	NA	R	S	R	R
GCA_016529755	R	R	NA	R	R	R	R	NA	S	R	S	R	NA	NA	NA	NA	R	NA	R	R
GCA_016529775	S	S	NA	R	R	R	R	NA	NA	R	S	R	NA	NA	NA	NA	R	NA	R	R
GCA_016529785	S	S	NA	I	S	I	S	NA	S	S	S	S	NA	NA	NA	NA	S	NA	S	S
GCA_016529835	R	R	NA	R	R	R	R	NA	S	R	S	I	NA	NA	NA	NA	R	NA	R	R
GCA_016529885	R	S	NA	R	R	R	R	NA	NA	R	S	R	NA	NA	NA	NA	R	NA	R	R
GCA_016529895	S	R	NA	R	I	R	S	NA	S	S	S	S	NA	NA	NA	NA	S	NA	S	R
GCA_016529905	S	S	NA	R	R	R	S	NA	S	R	S	S	NA	NA	NA	NA	R	NA	R	R
GCA_016529945	S	R	NA	R	R	R	R	NA	NA	R	S	R	NA	NA	NA	NA	R	NA	S	R
GCA_016529965	R	S	NA	R	R	R	R	NA	NA	R	S	R	NA	NA	NA	NA	R	NA	R	R
GCA_016529985	S	S	NA	NA	S	S	S	NA	NA	S	S	S	S	NA	NA	NA	S	NA	S	S
GCA_016530005	R	S	NA	R	R	R	R	NA	NA	R	S	R	NA	NA	NA	NA	R	NA	R	R
GCA_016530025	S	S	NA	R	R	R	R	NA	NA	R	S	R	NA	NA	NA	NA	R	NA	R	R
GCA_016530035	S	S	NA	I	S	I	S	NA	S	S	S	S	NA	NA	NA	NA	S	NA	S	S
GCA_016530045	R	R	NA	R	R	R	R	NA	S	R	S	R	NA	NA	NA	NA	R	NA	R	R
GCA_016530085	S	R	NA	R	R	R	R	NA	S	R	I	R	S	NA	NA	NA	R	S	S	R
GCA_016530105	R	S	NA	R	R	R	R	NA	NA	R	S	R	NA	NA	NA	NA	R	NA	R	R
GCA_016530115	R	S	NA	R	R	R	R	NA	S	R	S	R	S	NA	NA	NA	S	S	R	S
GCA_016530155	R	S	NA	R	I	R	R	NA	NA	R	S	I	NA	NA	NA	NA	R	S	R	S
GCA_016530175	S	S	NA	R	R	R	R	NA	NA	R	S	R	NA	NA	NA	NA	R	NA	R	R
GCA_016530255	R	S	NA	R	R	R	R	NA	NA	R	S	R	NA	NA	NA	NA	R	NA	R	R
GCA_016530275	R	S	NA	R	R	R	R	NA	NA	R	S	R	NA	NA	NA	NA	R	NA	R	R
GCA_016530285	S	R	NA	R	R	R	R	NA	S	R	S	R	NA	NA	NA	NA	R	NA	S	R
GCA_016530295	S	S	NA	R	S	R	S	NA	S	R	S	S	NA	NA	NA	NA	R	NA	R	S
GCA_016530335	R	S	NA	R	R	R	R	NA	NA	R	S	R	NA	NA	NA	NA	R	NA	R	R
GCA_016530355	R	R	NA	R	R	R	R	NA	S	R	S	R	S	NA	NA	NA	R	S	S	R
GCA_016532425	R	S	NA	R	R	R	R	NA	NA	R	S	R	NA	NA	NA	NA	R	NA	R	R
GCA_016532435	R	R	NA	R	R	R	R	NA	NA	R	S	R	NA	NA	NA	NA	R	NA	R	R
GCA_016532475	S	R	NA	R	R	R	R	NA	S	R	S	R	S	NA	NA	NA	R	S	S	R
GCA_016532495	R	S	NA	I	S	I	R	NA	NA	R	S	R	NA	NA	NA	NA	R	NA	R	R
GCA_016532555	R	S	NA	R	R	R	R	NA	NA	R	S	R	NA	NA	NA	NA	R	NA	R	R
GCA_016532645	R	R	NA	R	R	R	R	NA	S	R	S	R	NA	NA	NA	NA	R	NA	S	R
GCA_016532685	S	S	NA	R	S	S	S	NA	NA	S	S	S	S	NA	NA	NA	S	S	S	S
GCA_016532705	S	S	NA	R	R	R	R	NA	NA	R	S	S	NA	NA	NA	NA	R	NA	R	R
GCA_016532725	R	S	NA	R	R	R	R	NA	NA	R	S	R	NA	NA	NA	NA	R	NA	R	R
GCA_016532805	R	R	NA	R	R	R	R	NA	S	R	S	I	NA	NA	NA	NA	R	NA	R	R
GCA_016532905	R	I	NA	R	I	R	R	NA	NA	R	R	I	R	NA	NA	NA	R	NA	R	R
GCA_016532915	R	R	NA	R	R	R	R	NA	S	R	S	I	S	NA	R	NA	R	S	R	R
GCA_016532925	R	S	NA	R	R	R	S	NA	S	R	S	S	S	NA	S	NA	S	S	R	R
GCA_016532935	S	R	NA	R	R	R	R	NA	S	R	S	S	NA	NA	NA	NA	S	NA	I	R
GCA_016532955	S	S	NA	R	R	R	R	NA	S	R	S	R	NA	NA	NA	NA	R	NA	R	R
GCA_016533055	S	S	NA	R	R	R	R	NA	NA	R	S	R	NA	NA	NA	NA	I	S	R	R
GCA_016533125	R	S	NA	R	R	R	R	NA	NA	R	S	R	NA	NA	NA	NA	R	S	R	R
GCA_016533145	R	S	NA	R	R	R	R	NA	NA	R	S	R	NA	NA	NA	NA	R	S	R	S
GCA_016533165	S	I	NA	R	R	R	R	NA	S	R	S	R	NA	NA	NA	NA	R	S	S	R
GCA_016533185	S	R	NA	R	R	R	R	NA	NA	R	S	R	NA	NA	NA	NA	R	I	S	R
GCA_016534365	R	S	NA	R	R	R	R	NA	NA	R	S	R	NA	NA	NA	NA	R	NA	R	R
GCA_016534405	S	R	NA	R	R	R	R	NA	NA	R	S	R	NA	NA	NA	NA	R	NA	S	R
GCA_016534435	S	R	NA	R	R	R	R	NA	NA	R	S	S	NA	NA	NA	NA	R	NA	R	S
GCA_016534445	R	S	NA	R	R	R	R	NA	NA	R	S	R	NA	NA	NA	NA	R	NA	R	R
GCA_016534465	R	S	NA	R	R	R	R	NA	NA	R	S	R	NA	NA	NA	NA	R	NA	R	R
GCA_016534475	S	R	NA	R	R	R	R	NA	NA	R	I	R	NA	NA	NA	NA	R	NA	R	R
GCA_016534625	R	R	NA	R	R	R	R	NA	NA	R	S	S	NA	NA	NA	NA	S	NA	I	R
GCA_016534675	R	R	NA	R	R	R	R	NA	NA	R	S	S	NA	NA	NA	NA	S	NA	R	R
GCA_016534695	S	S	NA	R	R	R	R	NA	NA	R	S	R	NA	NA	NA	NA	R	NA	R	R
GCA_016534705	S	S	NA	R	I	R	R	NA	NA	R	S	I	NA	NA	NA	NA	S	NA	R	R
GCA_016534745	S	S	NA	R	R	R	R	NA	NA	R	S	I	NA	NA	NA	NA	I	NA	R	R
GCA_016534845	S	S	NA	I	S	S	S	NA	NA	S	S	S	NA	NA	NA	NA	S	NA	S	S
GCA_016534885	I	R	NA	R	I	R	R	NA	NA	S	R	I	R	NA	NA	NA	R	NA	S	R
GCA_016534965	NA	NA	R	NA	R	R	R	NA	NA	R	NA	R	R	NA	NA	NA	R	NA	S	R
GCA_016534985	NA	NA	R	NA	R	R	R	NA	NA	S	NA	R	I	NA	NA	NA	R	NA	S	R
GCA_016535045	NA	NA	R	NA	R	R	R	NA	NA	S	NA	R	I	NA	NA	NA	R	NA	S	S
GCA_016535115	NA	NA	R	NA	R	R	R	NA	NA	S	NA	I	R	NA	NA	NA	R	NA	R	S
GCA_016535175	R	R	NA	R	I	R	R	NA	NA	R	R	R	R	NA	NA	NA	I	NA	S	R
GCA_016535185	I	S	NA	R	I	R	R	NA	NA	R	R	I	R	NA	NA	NA	R	NA	R	R
GCA_016535275	S	R	NA	R	R	R	R	NA	NA	R	R	R	R	NA	NA	NA	R	NA	S	R
GCA_016535355	R	S	NA	R	S	I	R	NA	NA	R	I	I	R	NA	I	NA	R	NA	R	R
GCA_016535365	S	R	NA	R	R	R	R	NA	NA	R	R	R	R	NA	NA	NA	R	NA	S	R
GCA_016535445	S	R	NA	R	R	R	R	NA	NA	R	R	R	R	NA	NA	NA	R	NA	S	R
GCA_016535545	S	R	NA	R	R	R	R	NA	NA	R	R	R	NA	NA	NA	NA	R	NA	S	R
GCA_016535595	S	R	NA	R	R	R	R	NA	NA	R	R	R	NA	NA	NA	NA	R	NA	S	R
GCA_016535605	S	R	NA	R	R	R	R	NA	NA	R	R	R	R	NA	NA	NA	R	NA	S	R
GCA_016535645	S	R	NA	NA	R	R	R	NA	NA	R	R	R	R	NA	NA	NA	I	NA	S	R
GCA_016535665	I	R	NA	R	R	R	R	NA	NA	R	R	R	NA	NA	NA	NA	R	NA	R	R
GCA_016535685	S	R	NA	R	R	R	R	NA	NA	R	R	R	NA	NA	NA	NA	R	NA	S	R
GCA_016535695	R	R	NA	NA	R	R	R	NA	NA	R	I	R	NA	NA	NA	NA	R	NA	S	R
GCA_016535705	S	R	NA	R	R	R	R	NA	NA	R	R	R	NA	NA	NA	NA	R	NA	S	R
GCA_016535765	R	R	NA	R	R	R	R	NA	NA	R	R	R	R	NA	NA	NA	S	NA	I	R
GCA_016535775	R	R	NA	R	R	R	R	NA	NA	R	R	R	R	NA	NA	NA	I	I	R	R
GCA_016535785	R	R	NA	NA	R	R	R	NA	NA	R	I	R	R	NA	NA	NA	R	NA	S	R
GCA_016535805	R	R	NA	NA	R	R	R	NA	NA	R	R	R	R	NA	NA	NA	S	NA	R	R
GCA_016535825	R	I	NA	NA	R	R	R	NA	NA	R	R	R	R	NA	NA	NA	I	NA	R	R
GCA_016535925	R	R	NA	NA	R	R	R	NA	NA	R	R	R	R	NA	NA	NA	I	NA	R	R
GCA_016535945	S	R	NA	R	R	R	R	NA	S	R	S	I	NA	NA	NA	NA	R	NA	S	R
GCA_016535985	R	R	NA	R	R	R	R	NA	S	R	S	I	NA	NA	NA	NA	R	NA	R	R
GCA_016536005	R	R	NA	R	R	R	R	NA	S	R	S	R	NA	NA	NA	NA	R	NA	S	R
GCA_016536025	S	R	NA	R	R	R	R	NA	S	R	S	I	NA	NA	NA	NA	R	NA	R	R
GCA_016536185	R	S	NA	R	R	R	R	NA	NA	R	S	R	NA	NA	NA	NA	R	NA	R	R
GCA_016536225	R	R	NA	R	I	R	R	NA	S	R	S	R	NA	NA	NA	NA	R	NA	I	R
GCA_016536235	S	S	NA	R	R	R	S	NA	S	R	S	S	NA	NA	NA	NA	S	NA	R	R
GCA_016536265	R	S	NA	R	R	R	R	NA	NA	R	S	R	NA	NA	NA	NA	R	NA	R	R
GCA_016536285	R	I	NA	R	R	R	R	NA	NA	R	S	R	NA	NA	NA	NA	R	NA	R	R
GCA_016536305	R	S	NA	R	R	R	R	NA	NA	R	S	R	NA	NA	NA	NA	R	NA	R	R
GCA_016536325	S	R	NA	R	S	I	R	NA	S	R	S	R	NA	NA	NA	NA	I	NA	S	R
GCA_016536345	I	I	NA	R	R	R	R	NA	S	R	S	R	S	NA	R	NA	R	S	R	R
GCA_016536355	R	R	NA	R	R	R	R	NA	S	R	S	R	NA	NA	NA	NA	R	NA	R	R
GCA_016536375	S	S	NA	NA	R	R	R	NA	NA	R	I	R	R	NA	NA	NA	R	NA	R	R
GCA_016536395	S	S	NA	R	R	R	R	NA	NA	R	S	I	NA	NA	NA	NA	R	NA	R	R
GCA_016536425	R	S	NA	R	S	R	I	NA	S	R	S	S	S	NA	S	NA	R	S	R	R
GCA_016536445	R	R	NA	R	R	R	R	NA	NA	R	S	R	S	NA	R	NA	R	S	R	R
GCA_016536465	S	S	NA	R	R	R	R	NA	NA	R	S	R	S	NA	R	NA	R	S	R	R
GCA_016536475	S	S	NA	S	S	S	R	NA	S	S	S	S	S	NA	S	NA	I	S	S	S
GCA_016536485	R	R	NA	R	R	R	R	NA	NA	R	S	R	S	NA	R	NA	R	S	R	R
GCA_016536535	S	S	NA	I	S	I	S	NA	S	S	S	S	S	NA	S	NA	S	S	S	S
GCA_016536545	S	R	NA	R	R	R	R	NA	NA	R	S	R	S	NA	R	NA	R	S	I	R
GCA_016536585	R	R	NA	R	R	R	R	NA	S	R	S	R	S	NA	R	NA	R	S	R	R
GCA_016536635	S	R	NA	R	R	R	R	NA	S	R	S	I	S	NA	I	NA	R	S	S	R
GCA_016536645	S	R	NA	R	R	R	R	NA	NA	R	S	I	S	NA	NA	NA	R	S	I	R
GCA_016536685	S	S	NA	I	S	I	S	NA	S	S	S	S	S	NA	S	NA	S	S	S	S
GCA_016536695	R	S	NA	R	R	R	R	NA	S	R	S	R	S	NA	R	NA	R	S	R	R
GCA_016536725	R	R	NA	R	R	R	R	NA	NA	R	S	R	S	NA	R	NA	R	S	R	R
GCA_016536735	S	R	NA	R	R	R	R	NA	NA	S	I	R	NA	NA	NA	NA	R	S	R	R
GCA_016536745	S	S	NA	R	R	R	R	NA	S	R	S	R	S	NA	NA	NA	S	S	R	R
GCA_016536785	R	S	NA	R	R	R	R	NA	NA	R	S	R	S	NA	NA	NA	R	I	R	R
GCA_016536795	I	I	NA	R	R	R	R	NA	NA	R	S	R	S	NA	R	NA	R	S	R	R
GCA_016536825	R	R	NA	R	R	R	R	NA	S	R	S	R	S	NA	NA	NA	R	S	R	R
GCA_016536845	S	S	NA	S	S	S	S	NA	S	S	S	S	S	NA	NA	NA	S	S	S	S
GCA_016536865	I	R	NA	R	R	R	R	NA	NA	R	S	R	S	NA	NA	NA	R	I	S	R
GCA_016536875	S	R	NA	R	R	R	R	NA	NA	R	S	R	S	NA	NA	NA	R	S	S	R
GCA_016536895	S	S	NA	R	R	R	R	NA	S	R	S	S	S	NA	NA	NA	I	S	S	R
GCA_016536905	R	R	NA	R	I	R	R	NA	S	R	R	R	R	NA	R	NA	R	R	R	R
GCA_016536925	R	R	NA	R	R	R	R	NA	S	R	S	R	S	NA	NA	NA	R	S	R	R
GCA_016536965	S	I	NA	R	I	R	R	NA	NA	R	R	I	I	NA	NA	NA	S	NA	R	R
GCA_016536985	S	I	NA	R	R	R	R	NA	NA	R	R	I	R	NA	NA	NA	S	NA	R	R
GCA_016537005	R	S	NA	R	R	R	R	NA	S	R	S	R	S	NA	NA	NA	S	S	I	S
GCA_016537025	S	S	NA	R	I	R	R	NA	NA	R	R	I	S	NA	NA	NA	S	NA	R	R
GCA_016537045	S	I	NA	R	S	R	R	NA	NA	I	I	I	I	NA	NA	NA	S	NA	S	R
GCA_016537055	S	I	NA	R	I	R	R	NA	NA	R	I	I	I	NA	NA	NA	S	NA	R	R
GCA_016537065	R	S	NA	R	R	R	R	NA	NA	R	S	R	S	NA	NA	NA	R	S	R	R
GCA_016537075	S	S	NA	R	R	R	R	NA	NA	R	R	I	R	NA	NA	NA	S	NA	R	R
GCA_016537085	S	I	NA	R	I	R	R	NA	NA	I	R	I	R	NA	NA	NA	S	NA	R	R
GCA_016537145	S	R	NA	I	S	S	R	NA	NA	R	S	S	S	NA	NA	NA	R	NA	S	R
GCA_016537155	R	R	NA	R	R	R	R	NA	NA	R	S	R	S	NA	NA	NA	R	NA	S	R
GCA_016537185	R	S	NA	R	R	R	R	NA	NA	R	S	R	S	NA	NA	NA	R	NA	R	R
GCA_016537205	S	R	NA	NA	R	R	R	NA	NA	R	R	R	R	NA	NA	NA	R	NA	R	R
GCA_016537215	S	R	NA	R	R	R	R	NA	NA	R	S	S	S	NA	NA	NA	R	NA	R	S
GCA_016537245	S	S	NA	R	S	I	R	NA	NA	R	S	I	S	NA	NA	NA	R	NA	I	R
GCA_016537265	S	S	NA	R	I	R	R	NA	NA	R	S	I	S	NA	NA	NA	S	NA	R	R
GCA_016537285	R	R	NA	R	R	R	R	NA	NA	R	S	I	S	NA	NA	NA	R	NA	R	R
GCA_016537305	S	I	NA	R	I	R	R	NA	NA	R	R	I	R	NA	NA	NA	S	NA	I	R
GCA_016537315	S	S	NA	R	I	R	R	NA	NA	I	R	I	I	NA	NA	NA	S	NA	R	R
GCA_016537345	R	R	NA	R	R	R	R	NA	NA	R	S	I	S	NA	NA	NA	R	NA	S	R
GCA_016537355	S	S	NA	R	I	R	R	NA	NA	I	R	I	R	NA	NA	NA	S	NA	R	R
GCA_016537375	S	S	NA	R	I	R	R	NA	NA	I	S	I	S	NA	NA	NA	S	NA	R	R
GCA_016537405	S	S	NA	R	I	R	R	NA	S	R	S	I	NA	NA	NA	NA	S	NA	R	R
GCA_016537415	S	R	NA	R	I	R	R	NA	NA	R	R	I	R	NA	NA	NA	S	NA	R	R
GCA_016537445	S	I	NA	R	I	R	R	NA	NA	R	R	I	I	NA	NA	NA	S	NA	R	R
GCA_016537455	S	I	NA	R	I	R	R	NA	NA	I	I	I	R	NA	NA	NA	S	NA	S	R
GCA_016537465	S	I	NA	R	I	R	R	NA	NA	I	S	I	I	NA	NA	NA	S	NA	S	R
GCA_016537505	S	I	NA	R	R	R	R	NA	NA	I	R	I	NA	NA	NA	NA	S	NA	R	R
GCA_016537525	S	I	NA	R	I	R	R	NA	NA	R	R	I	NA	NA	NA	NA	S	NA	R	R
GCA_016537535	S	R	NA	R	R	R	R	NA	NA	R	S	R	S	NA	NA	NA	R	NA	R	R
GCA_016537545	S	S	NA	R	I	R	R	NA	NA	R	S	I	NA	NA	NA	NA	S	NA	R	R
GCA_016537605	S	S	NA	NA	S	I	S	NA	NA	S	S	S	S	NA	NA	NA	S	NA	S	R
GCA_016537625	R	I	NA	R	R	R	R	NA	NA	R	S	S	S	NA	NA	NA	S	NA	S	R
GCA_016537635	R	I	NA	R	R	R	R	NA	NA	R	S	I	S	NA	NA	NA	S	NA	S	R
GCA_016537665	S	I	NA	R	I	R	R	NA	NA	I	R	I	NA	NA	NA	NA	S	NA	R	R
GCA_016537675	S	S	NA	S	S	S	S	NA	NA	S	S	S	S	NA	NA	NA	S	NA	S	S
GCA_016537685	R	S	NA	R	R	R	R	NA	NA	R	S	R	S	NA	NA	NA	R	NA	R	R
GCA_016537725	S	I	NA	R	I	R	R	NA	NA	I	I	I	NA	NA	NA	NA	S	NA	R	R
GCA_016537745	S	R	NA	R	R	R	R	NA	NA	R	R	R	R	NA	R	NA	R	S	S	R
GCA_016537755	S	I	NA	R	I	R	R	NA	NA	R	R	I	NA	NA	NA	NA	R	NA	R	S
GCA_016537765	S	I	NA	R	I	R	R	NA	NA	R	R	S	NA	NA	NA	NA	S	NA	R	R
GCA_016537775	R	R	NA	R	R	R	R	NA	NA	I	S	R	NA	NA	NA	NA	R	NA	R	R
GCA_016537845	S	S	NA	NA	S	S	S	NA	NA	S	S	S	S	NA	NA	NA	S	NA	S	S
GCA_016537895	S	S	NA	NA	R	R	R	NA	NA	R	S	R	S	NA	NA	NA	S	NA	I	R
GCA_016538265	R	S	NA	NA	R	R	R	NA	NA	R	R	R	R	NA	NA	NA	R	NA	I	R
GCA_016538305	S	S	NA	NA	S	S	S	NA	NA	S	S	S	S	NA	NA	NA	S	NA	S	S
GCA_016538345	S	S	NA	NA	S	R	S	NA	NA	S	S	S	S	NA	NA	NA	S	NA	S	S
GCA_016538395	S	R	NA	NA	R	R	R	NA	NA	R	S	R	S	NA	NA	NA	R	NA	S	R
GCA_016538425	S	S	NA	I	S	I	S	NA	S	S	S	S	S	NA	S	NA	S	S	S	S
GCA_016538435	S	S	NA	NA	S	S	S	NA	NA	S	S	S	S	NA	NA	NA	S	NA	S	S
GCA_016538465	S	R	NA	R	R	R	R	NA	NA	R	R	R	R	NA	R	NA	R	S	S	R
GCA_016538485	R	R	NA	R	R	R	R	NA	NA	R	R	R	R	NA	R	NA	R	S	S	R
GCA_016538525	R	R	NA	R	R	R	R	NA	NA	R	R	R	R	NA	NA	NA	I	S	S	R
GCA_016538535	S	R	NA	R	R	R	R	NA	NA	R	R	R	R	NA	R	NA	R	S	S	R
GCA_016538585	S	R	NA	R	R	R	R	NA	NA	R	S	R	S	NA	R	NA	R	NA	S	R
GCA_016538605	S	S	NA	S	S	S	S	NA	S	S	S	S	NA	NA	NA	NA	S	NA	S	S
GCA_016538615	S	S	NA	I	S	R	S	NA	NA	S	S	S	S	NA	NA	NA	S	NA	S	S
GCA_016538645	S	R	NA	R	R	R	R	NA	NA	R	S	R	NA	NA	NA	NA	R	NA	S	R
GCA_016538655	S	I	NA	R	I	R	R	NA	NA	I	R	I	I	NA	NA	NA	S	NA	S	R
GCA_016538685	S	S	NA	R	R	R	R	NA	NA	R	R	I	I	NA	NA	NA	S	NA	R	R
GCA_016538705	S	S	NA	R	I	R	R	NA	NA	R	R	R	I	NA	NA	NA	S	NA	R	R
GCA_016538715	S	S	NA	R	I	R	R	NA	NA	R	I	I	I	NA	NA	NA	S	NA	R	R
GCA_016538745	R	I	NA	R	I	R	R	NA	NA	R	R	I	I	NA	NA	NA	S	NA	S	R
GCA_016538755	S	S	NA	R	I	R	R	NA	NA	I	R	I	I	NA	NA	NA	S	NA	R	R
GCA_016538765	S	S	NA	R	I	R	R	NA	NA	I	I	I	S	NA	NA	NA	S	S	R	R
GCA_016538785	S	I	NA	R	I	R	R	NA	NA	R	R	I	I	NA	NA	NA	S	NA	R	R
GCA_016538825	S	I	NA	R	I	R	R	NA	NA	S	R	I	I	NA	NA	NA	S	NA	S	R
GCA_016538845	R	S	NA	R	R	R	R	NA	NA	R	S	R	S	NA	NA	NA	R	I	R	R
GCA_016538865	S	S	NA	NA	R	R	R	NA	NA	R	I	R	R	NA	NA	NA	R	NA	R	R
GCA_016538885	R	S	NA	NA	R	R	R	NA	NA	R	S	R	R	NA	NA	NA	R	NA	R	R
GCA_016538895	S	S	NA	NA	R	R	R	NA	NA	R	I	R	R	NA	NA	NA	R	NA	R	R
GCA_016538905	R	S	NA	NA	R	R	R	NA	NA	R	I	R	R	NA	NA	NA	R	NA	R	R
GCA_016538945	R	S	NA	NA	R	R	R	NA	NA	R	I	R	I	NA	NA	NA	R	NA	R	R
GCA_016538965	S	S	NA	R	R	R	R	NA	NA	R	S	R	S	NA	NA	NA	R	S	S	R
GCA_016538975	S	S	NA	NA	R	R	R	NA	NA	R	S	R	R	NA	NA	NA	R	NA	R	R
GCA_016538985	S	S	NA	NA	R	R	R	NA	NA	R	S	R	S	NA	NA	NA	R	NA	R	R
GCA_016538995	R	S	NA	NA	R	R	R	NA	NA	R	I	R	R	NA	NA	NA	R	NA	R	R
GCA_016539055	S	S	NA	NA	R	R	R	NA	NA	R	S	R	S	NA	NA	NA	R	NA	R	R
GCA_016539065	R	S	NA	NA	R	R	R	NA	NA	R	S	R	S	NA	NA	NA	S	NA	R	R
GCA_016539145	S	S	NA	S	S	I	I	NA	S	S	S	S	S	NA	S	NA	S	S	S	S
GCA_016539155	S	S	NA	I	S	I	S	NA	S	S	S	R	S	NA	S	NA	S	S	S	R
GCA_016539185	S	R	NA	R	R	R	R	NA	S	R	S	R	S	NA	R	NA	R	S	S	R
GCA_016539195	S	R	NA	R	R	R	R	NA	S	R	S	R	S	NA	R	NA	R	S	S	R
GCA_016539225	S	R	NA	R	R	R	R	NA	S	R	S	R	S	NA	R	NA	R	S	S	R
GCA_016539245	R	S	NA	R	R	R	R	NA	S	R	S	R	S	NA	R	NA	R	S	I	R
GCA_016539275	S	S	NA	R	I	R	R	NA	NA	R	S	I	S	NA	NA	NA	NA	NA	R	R
GCA_016539335	S	S	NA	R	S	R	R	NA	NA	I	R	I	R	NA	NA	NA	S	NA	R	R
GCA_016539365	R	S	NA	R	R	R	R	NA	NA	R	I	R	I	NA	R	NA	R	S	R	R
GCA_016539385	S	R	NA	R	R	R	R	NA	NA	R	R	R	NA	NA	NA	NA	R	NA	S	R
GCA_016539405	R	S	NA	R	R	R	R	NA	NA	R	S	R	NA	NA	NA	NA	R	NA	R	R
GCA_016539425	R	S	NA	R	R	R	R	NA	NA	R	S	R	R	NA	R	NA	R	S	R	R
GCA_016539445	S	I	NA	R	I	R	R	NA	NA	I	R	I	I	NA	NA	NA	S	NA	S	R
GCA_016539465	S	I	NA	R	I	R	R	NA	NA	S	I	I	R	NA	NA	NA	S	NA	S	R
GCA_016539665	S	S	NA	R	I	R	R	NA	NA	R	S	I	S	NA	NA	NA	S	NA	R	R
GCA_016539675	S	I	NA	R	I	R	R	NA	NA	R	R	I	I	NA	NA	NA	S	NA	R	R
GCA_016539705	S	I	NA	R	I	R	R	NA	NA	R	R	R	I	NA	NA	NA	S	NA	S	R
GCA_016539725	S	S	NA	I	I	R	R	NA	NA	S	R	S	S	NA	NA	NA	S	NA	S	R
GCA_016539745	S	S	NA	R	I	R	R	NA	NA	I	I	I	I	NA	NA	NA	S	NA	R	R
GCA_016539755	R	I	NA	R	R	R	R	NA	NA	R	R	R	I	NA	NA	NA	R	NA	R	R
GCA_016539785	S	I	NA	R	I	R	R	NA	NA	R	R	R	I	NA	NA	NA	S	NA	R	R
GCA_016539795	S	S	NA	R	I	R	R	NA	NA	I	R	R	I	NA	NA	NA	S	NA	S	R
GCA_016539805	S	S	NA	R	I	R	R	NA	NA	R	R	I	R	NA	NA	NA	S	NA	R	R
GCA_016539845	S	I	NA	R	I	R	R	NA	NA	I	R	I	I	NA	NA	NA	S	NA	R	R
GCA_016539855	S	I	NA	R	I	R	R	NA	NA	I	R	I	I	NA	NA	NA	S	NA	S	R
GCA_016539885	S	I	NA	R	I	R	R	NA	NA	I	R	I	R	NA	NA	NA	S	NA	R	R
GCA_016539895	S	I	NA	R	I	R	R	NA	NA	I	R	I	R	NA	NA	NA	S	NA	R	R
GCA_016539905	S	S	NA	R	I	R	R	NA	NA	R	R	I	I	NA	NA	NA	S	NA	S	R
GCA_016539945	S	I	NA	R	R	R	R	NA	NA	R	R	I	NA	NA	NA	NA	S	NA	R	R
GCA_016539965	S	S	NA	R	I	R	R	NA	NA	R	R	I	NA	NA	NA	NA	S	NA	R	R
GCA_016539975	S	I	NA	R	I	R	R	NA	NA	R	I	I	NA	NA	NA	NA	S	NA	R	R
GCA_016540005	S	I	NA	R	I	R	R	NA	NA	I	R	I	NA	NA	NA	NA	S	NA	R	R
GCA_016540015	S	S	NA	R	I	R	R	NA	NA	I	I	I	S	NA	NA	NA	S	NA	R	R
GCA_016540055	R	I	NA	NA	R	R	R	NA	NA	R	R	R	R	NA	NA	NA	R	NA	R	R
GCA_016540065	R	R	NA	R	R	R	R	NA	NA	R	R	R	R	NA	NA	NA	I	S	R	R
GCA_016540105	R	S	NA	R	I	R	R	NA	NA	R	R	R	R	NA	I	NA	R	S	S	R
GCA_016540125	R	R	NA	R	R	R	R	NA	NA	R	R	R	R	NA	NA	NA	S	S	I	R
GCA_016540145	S	R	NA	I	R	R	R	NA	NA	R	R	R	R	NA	NA	NA	R	NA	S	R
GCA_016540205	S	R	NA	R	R	R	R	NA	NA	R	R	R	R	NA	NA	NA	R	NA	S	R
GCA_016540245	R	I	NA	R	R	R	R	NA	NA	R	R	R	R	NA	NA	NA	R	S	S	R
GCA_016540255	S	I	NA	R	R	I	R	NA	NA	R	S	S	R	NA	R	NA	S	S	I	R
GCA_016540285	R	I	NA	R	I	R	R	NA	NA	R	R	I	R	NA	NA	NA	R	I	R	R
GCA_016540295	R	R	NA	R	R	R	R	NA	NA	R	R	R	R	NA	NA	NA	S	S	R	R
GCA_016540315	R	R	NA	R	R	R	R	NA	NA	R	R	R	R	NA	R	NA	S	S	I	R
GCA_016540345	R	I	NA	R	I	R	R	NA	NA	R	R	R	R	NA	NA	NA	R	I	R	R
GCA_016540365	R	R	NA	R	R	R	R	NA	NA	R	R	I	R	NA	NA	NA	R	S	S	R
GCA_016540385	R	I	NA	R	S	R	R	NA	NA	R	R	I	R	NA	NA	NA	R	R	R	R
GCA_016540395	R	I	NA	R	R	R	R	NA	NA	R	R	R	R	NA	NA	NA	I	S	R	R
GCA_016540405	R	S	NA	R	I	R	R	NA	NA	R	R	I	R	NA	NA	NA	R	I	R	R
GCA_016540445	S	S	NA	R	I	R	R	NA	NA	I	I	I	I	NA	NA	NA	S	NA	S	R
GCA_016540485	S	R	NA	R	S	R	R	NA	NA	I	R	I	R	NA	NA	NA	S	NA	S	R
GCA_016540505	S	R	NA	R	R	R	R	NA	NA	R	R	R	R	NA	NA	NA	R	I	I	R
GCA_016540525	I	S	NA	R	R	R	R	NA	NA	R	R	R	R	NA	NA	NA	R	S	R	R
GCA_016540545	S	I	NA	R	S	R	R	NA	NA	I	I	I	I	NA	NA	NA	S	NA	R	R
GCA_016540555	S	I	NA	R	I	R	R	NA	NA	R	R	I	I	NA	NA	NA	S	NA	R	R
GCA_016540565	S	I	NA	I	S	R	S	NA	NA	I	R	S	NA	NA	NA	NA	R	NA	S	R
GCA_016540575	S	S	NA	R	I	R	R	NA	NA	R	S	I	NA	NA	NA	NA	S	NA	R	R
GCA_016540585	S	S	NA	R	I	R	R	NA	NA	I	R	R	I	NA	NA	NA	S	NA	R	R
GCA_016540645	S	S	NA	R	I	R	R	NA	S	S	S	I	NA	NA	NA	NA	R	NA	S	R
GCA_016540655	S	S	NA	NA	I	R	R	NA	NA	I	S	I	S	NA	NA	NA	S	NA	R	S
GCA_016540685	S	I	NA	NA	R	R	R	NA	NA	R	R	R	R	NA	NA	NA	R	NA	S	R
GCA_016540705	R	R	NA	NA	R	R	R	NA	NA	R	R	R	R	NA	NA	NA	S	NA	S	R
GCA_016540725	S	S	NA	I	S	I	S	NA	S	R	S	S	NA	NA	NA	NA	I	NA	R	R
GCA_016540745	S	R	NA	NA	R	R	R	NA	NA	R	R	R	R	NA	NA	NA	I	NA	S	R
GCA_016540785	R	R	NA	NA	R	R	R	NA	NA	R	R	R	R	NA	NA	NA	R	NA	S	R
GCA_016540805	S	S	NA	NA	R	R	R	NA	NA	R	R	R	R	NA	NA	NA	R	NA	R	R
GCA_016540825	R	I	NA	R	R	R	R	NA	NA	R	R	I	R	NA	NA	NA	R	NA	R	S
GCA_016540845	I	R	NA	NA	I	R	R	NA	NA	R	R	I	R	NA	NA	NA	R	NA	S	R
GCA_016540865	R	S	NA	R	R	R	R	NA	NA	R	R	R	R	NA	R	NA	R	NA	R	R
GCA_016540905	I	R	NA	NA	R	R	R	NA	NA	R	R	R	R	NA	NA	NA	I	NA	R	R
GCA_016540985	R	I	NA	R	R	R	R	NA	NA	R	R	R	R	NA	NA	NA	R	NA	R	R
GCA_016541005	R	R	NA	NA	R	R	R	NA	NA	R	R	R	R	NA	NA	NA	R	NA	I	R
GCA_016541185	R	S	NA	NA	R	R	R	NA	NA	R	R	R	R	NA	NA	NA	R	NA	R	R
GCA_016541205	R	S	NA	NA	R	R	R	NA	NA	R	R	R	R	NA	NA	NA	R	NA	R	R
GCA_016541245	R	S	NA	R	I	R	R	NA	NA	I	S	I	NA	NA	NA	NA	S	S	R	R
GCA_016541285	S	S	NA	R	I	R	R	NA	NA	I	R	I	I	NA	NA	NA	S	NA	R	R
GCA_016541305	S	S	NA	R	I	R	R	NA	NA	S	R	I	I	NA	NA	NA	S	NA	S	R
GCA_016541325	S	S	NA	R	I	R	R	NA	NA	R	R	I	S	NA	NA	NA	S	NA	S	R
GCA_016541345	S	I	NA	R	I	R	R	NA	NA	R	I	I	S	NA	NA	NA	S	NA	R	R
GCA_016541365	S	I	NA	R	S	R	R	NA	NA	R	R	I	I	NA	NA	NA	S	NA	R	R
GCA_016541385	R	R	NA	R	R	R	R	NA	NA	R	S	R	S	NA	NA	NA	R	S	R	R
GCA_016541405	S	I	NA	R	R	R	R	NA	NA	R	S	I	NA	NA	NA	NA	S	NA	R	R
GCA_016541425	R	S	NA	R	R	R	R	NA	NA	S	R	R	R	NA	NA	NA	R	NA	R	R
GCA_016541445	R	S	NA	NA	R	R	R	NA	NA	R	I	R	R	NA	NA	NA	R	NA	R	R
GCA_016541465	S	S	NA	NA	R	R	R	NA	NA	R	I	R	I	NA	NA	NA	R	NA	R	S
GCA_016541485	S	S	NA	R	I	R	S	NA	NA	I	I	S	NA	NA	NA	NA	R	NA	S	R
GCA_016541505	S	S	NA	R	I	R	R	NA	S	I	S	S	NA	NA	NA	NA	S	NA	R	R
GCA_016541525	S	I	NA	R	I	R	S	NA	NA	I	I	S	S	NA	S	NA	S	S	I	R
GCA_016541545	S	S	NA	R	I	R	R	NA	NA	I	S	I	S	NA	NA	NA	S	S	R	R
GCA_016541565	S	S	NA	R	I	R	R	NA	NA	I	I	I	S	NA	NA	NA	S	S	I	R
GCA_016541585	S	S	NA	NA	R	R	R	NA	NA	I	R	R	R	NA	NA	NA	R	NA	S	R
GCA_016541605	R	S	NA	R	R	R	R	NA	NA	R	R	R	NA	NA	NA	NA	R	NA	R	R
GCA_016541625	R	S	NA	R	R	R	R	NA	NA	R	I	R	R	NA	R	NA	R	S	R	R
GCA_016541645	NA	NA	R	NA	R	R	R	NA	NA	R	NA	R	R	NA	NA	NA	R	NA	R	R
GCA_016541665	S	R	NA	NA	R	R	R	NA	NA	R	S	R	S	NA	NA	NA	R	NA	S	R
GCA_016541685	NA	NA	R	NA	R	R	R	NA	NA	I	NA	R	R	NA	NA	NA	R	NA	R	R
GCA_016610425	S	S	NA	R	R	R	R	NA	S	R	S	I	NA	NA	NA	NA	R	NA	S	R
GCA_016610485	R	S	NA	R	R	R	R	NA	NA	R	S	R	NA	NA	NA	NA	R	NA	R	R
GCA_016610505	R	R	NA	R	R	R	R	NA	NA	R	R	R	R	NA	NA	NA	R	I	S	R
GCA_016610525	R	R	NA	R	I	R	R	NA	NA	R	R	I	R	NA	NA	NA	R	I	I	R
GCA_016611975	S	R	NA	R	R	R	R	NA	S	R	S	R	S	NA	NA	NA	R	S	S	R
GCA_016700475	R	R	NA	R	R	R	R	NA	S	R	S	S	NA	NA	NA	NA	S	S	I	R
GCA_017192455	NA	NA	NA	R	R	NA	R	S	NA	NA	R	NA	R	NA	NA	NA	NA	NA	NA	NA
GCA_018221345	NA	R	NA	NA	R	NA	R	S	NA	I	NA	NA	R	NA	NA	NA	NA	NA	NA	NA
GCA_018221365	NA	R	NA	NA	R	NA	R	S	NA	I	NA	NA	R	NA	NA	NA	NA	NA	NA	NA
GCA_018221375	NA	R	NA	NA	R	NA	R	S	NA	I	NA	NA	R	NA	NA	NA	NA	NA	NA	NA
GCA_018221385	NA	R	NA	NA	R	NA	R	S	NA	I	NA	NA	R	NA	NA	NA	NA	NA	NA	NA
GCA_018221425	NA	R	NA	NA	R	NA	R	S	NA	I	NA	NA	R	NA	NA	NA	NA	NA	NA	NA
GCA_019217325	R	S	NA	R	R	R	R	NA	NA	R	R	R	R	NA	NA	NA	R	R	R	R
GCF_000972525	R	S	NA	I	S	I	R	NA	NA	I	S	R	S	NA	I	NA	R	S	S	R
GCF_001027885	R	NA	R	NA	R	R	R	NA	NA	R	R	R	NA	NA	NA	NA	R	NA	R	NA
GCF_001028265	S	NA	R	NA	R	R	R	NA	NA	R	R	R	NA	NA	NA	NA	R	NA	S	NA
GCF_001028305	R	NA	R	NA	R	R	R	NA	NA	R	R	R	NA	NA	NA	NA	R	NA	R	NA
GCF_001028315	S	NA	R	NA	R	R	R	NA	NA	R	NA	I	R	NA	NA	NA	NA	NA	R	R
GCF_001028325	R	NA	I	NA	R	R	R	NA	NA	R	R	R	NA	NA	NA	NA	R	NA	R	NA
GCF_001028335	R	NA	R	NA	R	R	R	NA	NA	R	R	R	NA	NA	NA	NA	R	NA	R	NA
GCF_001028385	R	NA	I	NA	R	R	R	NA	NA	R	R	R	NA	NA	NA	NA	R	NA	R	NA
GCF_001441355	S	S	NA	S	S	S	R	NA	NA	R	S	R	S	NA	R	NA	R	S	S	R
GCF_001441405	I	S	NA	I	S	I	R	NA	NA	I	S	R	S	NA	R	NA	R	S	S	R
GCF_001441415	R	S	NA	S	S	I	R	NA	NA	R	S	R	S	NA	I	NA	R	S	S	R
GCF_001441455	R	S	NA	I	S	I	R	NA	NA	R	S	R	S	NA	I	NA	R	S	I	R
GCF_001441465	S	S	NA	S	S	I	R	NA	NA	R	S	R	S	NA	I	NA	R	S	S	R
GCF_001441475	R	R	NA	S	S	I	R	NA	NA	R	R	R	R	NA	S	NA	R	S	S	R
GCF_001441485	R	R	NA	I	S	I	R	NA	NA	R	R	I	R	NA	R	NA	R	S	I	R
GCF_001441545	NA	I	NA	NA	NA	R	S	NA	NA	R	S	NA	S	NA	S	NA	NA	S	I	R
GCF_001441555	S	R	NA	R	R	R	R	NA	NA	R	S	I	S	NA	S	NA	R	S	R	R
GCF_001441565	R	S	NA	R	S	R	R	NA	NA	R	S	R	S	NA	R	NA	R	S	I	R
GCF_001441625	S	R	NA	R	R	R	S	NA	NA	R	S	S	S	NA	S	NA	R	S	R	R
GCF_001441645	S	R	NA	R	R	R	S	NA	NA	R	R	S	NA	NA	NA	NA	R	NA	I	R
GCF_001442575	R	R	NA	R	R	R	R	NA	NA	R	R	R	R	NA	R	NA	R	S	R	R
GCF_001443265	R	S	NA	R	R	R	R	R	NA	R	R	R	R	NA	NA	NA	R	NA	R	R
GCF_001444215	R	S	NA	R	R	R	R	R	NA	R	R	R	R	NA	NA	NA	R	NA	I	R
GCF_001444225	R	I	NA	R	R	R	R	S	NA	R	R	R	R	NA	NA	NA	R	NA	R	R
GCF_001444255	R	S	NA	R	R	R	R	R	NA	R	R	R	R	NA	NA	NA	R	NA	R	R
GCF_001444265	R	S	NA	R	R	R	R	S	NA	R	I	R	R	NA	NA	NA	R	NA	I	R
GCF_001874685	I	I	R	R	R	R	R	S	R	I	R	R	R	NA	NA	S	R	NA	R	R
GCF_001874765	S	R	R	R	R	R	R	S	R	R	R	R	R	NA	NA	S	S	NA	R	R
GCF_001874885	S	R	R	R	R	R	R	S	R	R	R	R	R	NA	NA	S	S	NA	R	R
GCF_001874915	S	R	R	R	R	R	R	S	R	R	R	R	R	NA	NA	S	R	NA	S	R
GCF_001874945	S	R	R	S	R	R	R	S	R	R	R	R	R	NA	NA	S	R	NA	S	R
SRR2075878	NA	NA	NA	R	R	NA	R	S	NA	NA	R	NA	R	NA	NA	NA	NA	NA	NA	NA
SRR2075879	NA	NA	NA	R	R	NA	R	S	NA	NA	R	NA	R	NA	NA	NA	NA	NA	NA	NA
SRR2075880	NA	NA	NA	R	R	NA	R	S	NA	NA	R	NA	R	NA	NA	NA	NA	NA	NA	NA
SRR2075881	NA	NA	NA	R	R	NA	R	S	NA	NA	R	NA	R	NA	NA	NA	NA	NA	NA	NA
SRR2075882	NA	NA	NA	R	R	NA	R	S	NA	NA	R	NA	R	NA	NA	NA	NA	NA	NA	NA
SRR2075884	NA	NA	NA	R	R	NA	R	S	NA	NA	R	NA	R	NA	NA	NA	NA	NA	NA	NA
SRR2075887	NA	NA	NA	R	R	NA	R	S	NA	NA	I	NA	R	NA	NA	NA	NA	NA	NA	NA
SRR2075890	NA	NA	NA	R	R	NA	R	S	NA	NA	R	NA	R	NA	NA	NA	NA	NA	NA	NA
SRR2075891	NA	NA	NA	R	R	NA	R	S	NA	NA	R	NA	R	NA	NA	NA	NA	NA	NA	NA
SRR2075893	NA	NA	NA	R	R	NA	R	S	NA	NA	R	NA	R	NA	NA	NA	NA	NA	NA	NA
SRR2075895	NA	NA	NA	R	R	NA	R	S	NA	NA	R	NA	R	NA	NA	NA	NA	NA	NA	NA
SRR2075896	NA	NA	NA	R	R	NA	R	S	NA	NA	R	NA	R	NA	NA	NA	NA	NA	NA	NA
SRR2075900	NA	NA	NA	I	S	NA	R	S	NA	NA	R	NA	R	NA	NA	NA	NA	NA	NA	NA
SRR2075902	NA	NA	NA	R	R	NA	R	S	NA	NA	R	NA	R	NA	NA	NA	NA	NA	NA	NA
SRR2075903	NA	NA	NA	R	R	NA	R	S	NA	NA	R	NA	R	NA	NA	NA	NA	NA	NA	NA
SRR2075906	NA	NA	NA	R	R	NA	R	S	NA	NA	R	NA	R	NA	NA	NA	NA	NA	NA	NA
SRR2075948	NA	NA	NA	R	R	NA	R	S	NA	NA	R	NA	R	NA	NA	NA	NA	NA	NA	NA
SRR3131160	S	S	NA	NA	S	I	R	NA	NA	R	R	R	S	NA	NA	NA	I	NA	S	R
SRR3131164	R	I	NA	NA	R	R	R	NA	NA	R	R	I	R	NA	NA	NA	R	NA	R	R
SRR3131170	S	I	NA	NA	I	R	R	NA	NA	R	R	I	R	NA	NA	NA	R	NA	R	R
SRR3131236	R	I	NA	R	I	R	R	NA	NA	R	R	R	R	NA	NA	NA	R	R	R	R
SRR3133085	R	S	NA	R	R	R	R	NA	NA	R	S	R	NA	NA	NA	NA	R	NA	R	R
SRR3137573	S	S	NA	I	S	S	S	NA	S	S	S	S	S	NA	S	NA	S	S	S	S
SRR3146386	S	S	NA	R	I	R	R	NA	NA	I	R	R	I	NA	NA	NA	S	NA	R	R
SRR3152499	S	S	NA	NA	R	I	S	NA	NA	S	S	S	S	NA	NA	NA	S	NA	S	S
SRR3152501	S	S	NA	NA	S	I	I	NA	NA	S	S	S	S	NA	NA	NA	R	NA	S	R
SRR3152505	S	S	NA	S	S	I	S	NA	NA	S	S	S	S	NA	NA	NA	I	NA	S	S
SRR3170242	S	S	NA	I	S	I	S	NA	NA	S	S	S	S	NA	NA	NA	S	S	S	S
SRR3170245	S	S	NA	I	I	I	R	NA	S	S	S	R	S	NA	NA	NA	I	S	S	R
SRR3170246	R	S	NA	R	S	I	S	NA	NA	S	S	S	S	NA	NA	NA	S	S	R	R
SRR3170255	S	S	NA	R	S	I	R	NA	S	S	S	S	S	NA	S	NA	S	S	S	S
SRR3170256	S	S	NA	I	S	I	S	NA	S	S	S	S	S	NA	S	NA	S	S	S	S
SRR3170265	S	S	NA	I	S	I	S	NA	S	S	S	S	S	NA	S	NA	S	S	S	S
SRR3170607	S	S	NA	I	S	S	S	NA	NA	S	S	S	S	NA	NA	NA	R	NA	S	R
SRR3170611	R	S	NA	R	R	R	R	NA	NA	R	R	R	R	NA	R	NA	R	S	R	R
SRR3170774	S	S	NA	R	I	R	R	NA	NA	R	R	R	R	NA	NA	NA	R	NA	R	R
SRR3170776	S	I	NA	R	S	R	R	NA	NA	R	R	I	R	NA	NA	NA	R	NA	S	R
SRR3170780	I	S	NA	R	S	I	R	NA	NA	R	R	S	R	NA	NA	NA	R	NA	S	R
SRR3170781	I	I	NA	R	S	R	R	NA	NA	R	R	I	R	NA	NA	NA	R	NA	R	R
SRR3170784	I	I	NA	R	S	R	R	NA	NA	R	R	I	R	NA	NA	NA	R	NA	S	R
SRR3170785	S	S	NA	I	S	S	S	NA	NA	S	S	S	S	NA	NA	NA	S	NA	S	S
SRR3170788	R	R	NA	R	S	R	R	NA	NA	R	R	I	R	NA	NA	NA	R	NA	R	R
SRR3197589	S	S	NA	S	S	I	S	NA	NA	S	S	S	NA	NA	NA	NA	S	NA	S	S
SRR3197598	S	I	NA	R	R	R	I	NA	NA	R	S	S	NA	NA	NA	NA	S	NA	R	R
SRR3197603	S	S	NA	R	S	S	S	NA	NA	S	S	S	NA	NA	NA	NA	S	S	S	S
SRR3216390	S	S	NA	R	I	R	S	NA	S	R	S	S	NA	NA	NA	NA	R	NA	R	R
SRR3217270	S	S	NA	R	S	I	S	NA	S	S	S	S	NA	NA	NA	NA	S	NA	S	S
SRR3217393	S	S	NA	R	R	R	I	NA	NA	R	S	S	NA	NA	NA	NA	S	NA	R	R
SRR3217406	S	S	NA	I	S	S	S	NA	NA	S	S	S	NA	NA	NA	NA	S	NA	S	S
SRR3218394	S	S	NA	I	S	I	S	NA	NA	R	S	S	NA	NA	NA	NA	S	NA	R	R
SRR3222486	S	S	NA	I	S	I	S	NA	NA	S	S	S	S	NA	NA	NA	S	S	S	S
SRR3223468	S	S	NA	S	S	I	S	NA	S	S	S	S	S	NA	S	NA	S	S	S	S
SRR3223475	S	R	NA	R	R	R	R	NA	NA	R	S	R	NA	NA	NA	NA	R	NA	S	R
SRR3223481	S	S	NA	I	S	S	R	NA	NA	S	S	I	NA	NA	NA	NA	R	NA	S	R
SRR3223551	S	S	NA	S	S	I	S	NA	S	S	S	S	S	NA	S	NA	S	S	S	S
SRR3224226	S	S	NA	I	S	S	S	NA	S	S	S	S	NA	NA	NA	NA	S	S	S	S
SRR3224229	S	S	NA	I	S	S	S	NA	NA	S	S	S	NA	NA	NA	NA	S	NA	S	R
SRR3224800	S	R	NA	R	R	R	R	NA	NA	R	R	R	NA	NA	NA	NA	R	NA	S	R
SRR3225000	S	I	NA	S	S	S	R	NA	NA	S	S	S	NA	NA	NA	NA	S	NA	S	R
SRR3225048	S	S	NA	S	S	S	S	NA	NA	S	S	S	NA	NA	NA	NA	S	NA	S	S
SRR3225236	S	S	NA	I	S	S	S	NA	NA	S	S	S	NA	NA	NA	NA	S	NA	S	S
SRR3225247	S	S	NA	S	S	S	S	NA	NA	S	S	S	NA	NA	NA	NA	S	S	S	S
SRR3226987	R	S	NA	R	R	R	R	NA	NA	R	R	R	R	NA	R	NA	I	S	R	R
SRR3226991	R	I	NA	R	R	R	R	NA	NA	R	S	R	NA	NA	NA	NA	R	NA	R	R
SRR3227000	S	R	NA	R	R	R	R	NA	S	R	S	S	NA	NA	NA	NA	R	NA	R	S
SRR3227041	R	R	NA	R	R	R	R	NA	NA	R	S	R	NA	NA	NA	NA	R	NA	R	R
SRR3228480	R	R	NA	R	R	R	R	NA	NA	R	S	R	NA	NA	NA	NA	R	NA	R	R
SRR3228538	S	S	NA	I	S	I	S	NA	S	S	S	S	NA	NA	NA	NA	S	S	S	R
SRR3228543	R	S	NA	R	R	R	R	NA	NA	R	S	R	NA	NA	NA	NA	R	NA	R	R
SRR3228550	R	R	NA	R	R	R	R	NA	NA	R	S	R	NA	NA	NA	NA	R	NA	R	R
SRR3228560	S	S	NA	R	R	R	R	NA	NA	R	S	R	NA	NA	NA	NA	R	NA	R	R
SRR3228566	S	S	NA	R	R	R	R	NA	NA	R	S	I	NA	NA	NA	NA	R	NA	R	R
SRR3242034	S	S	NA	S	S	S	S	NA	S	S	S	S	S	NA	NA	NA	S	S	S	R
SRR4417569	R	R	R	R	R	R	R	S	R	R	R	R	R	I	NA	S	R	NA	R	R
SRR4417570	S	R	R	R	R	R	R	S	R	R	R	R	R	I	NA	S	R	NA	S	R
SRR4417571	R	R	R	R	R	R	R	S	R	R	R	R	R	I	NA	S	R	NA	R	R
SRR4417572	R	R	R	R	R	R	R	S	R	R	R	R	R	S	NA	S	R	NA	R	R
SRR4417573	I	R	R	R	R	R	R	S	R	R	R	R	R	S	NA	S	I	NA	R	R
SRR4417574	R	R	R	R	R	R	R	S	R	R	R	R	R	I	NA	S	R	NA	R	R
SRR4417575	I	R	R	R	R	R	R	S	R	S	R	R	R	S	NA	S	R	NA	R	R
SRR4417577	R	R	R	R	R	R	R	R	R	R	R	R	R	R	NA	R	R	NA	R	R
SRR4417578	I	R	R	R	R	R	R	S	R	R	R	R	R	R	NA	S	R	NA	R	R
SRR4417579	R	R	R	R	R	R	R	S	R	R	R	R	R	I	NA	S	R	NA	R	R
SRR4417581	R	R	R	R	R	R	R	S	R	R	R	R	R	I	NA	S	R	NA	R	R
SRR4417582	I	R	R	R	R	R	R	S	R	R	R	I	R	I	NA	S	R	NA	R	S
SRR4417585	I	R	R	R	R	R	R	S	R	R	R	I	R	I	NA	S	R	NA	R	S
SRR4417586	R	R	R	R	R	R	R	S	R	R	R	R	R	R	NA	S	R	NA	S	R
SRR4417587	S	R	R	R	R	R	R	S	R	S	R	R	R	R	NA	S	R	NA	S	R
SRR4417589	R	R	R	R	R	R	R	S	R	R	R	R	R	S	NA	S	R	NA	R	R
SRR4417590	I	R	R	R	R	R	R	S	R	R	R	R	R	R	NA	S	R	NA	R	R
SRR4417591	R	R	R	R	R	R	R	S	R	R	R	R	R	I	NA	S	R	NA	R	R
SRR4417592	R	R	R	R	R	R	R	S	R	R	R	R	R	S	NA	S	R	NA	R	R
SRR4417593	R	S	I	R	R	R	R	S	S	R	S	R	S	I	NA	S	R	NA	R	R
SRR4417594	R	R	R	R	R	R	R	S	R	R	R	R	R	R	NA	S	R	NA	R	R
SRR4417595	R	R	R	R	R	R	R	S	R	R	R	R	R	I	NA	S	R	NA	R	R
SRR4417598	R	R	R	R	R	R	R	R	R	R	R	R	R	I	NA	R	R	NA	R	R
SRR4417599	I	R	R	R	R	R	R	R	R	R	R	R	R	R	NA	R	R	NA	R	R
SRR4417600	I	I	R	R	R	R	R	S	R	R	R	R	R	S	NA	S	S	NA	R	R
SRR4417601	R	R	R	R	R	R	R	S	R	R	R	R	R	S	NA	S	R	NA	R	R
SRR4417602	R	I	R	R	R	R	R	R	R	R	R	R	R	R	NA	R	R	NA	R	R
SRR4417603	R	R	R	R	R	R	R	R	R	R	R	R	R	R	NA	R	R	NA	R	R
SRR4417604	R	R	R	R	R	R	R	R	R	R	R	R	R	R	NA	R	R	NA	R	R
SRR4417605	R	R	R	R	R	R	R	R	R	R	R	R	R	R	NA	R	R	NA	R	R
SRR4417606	R	R	R	R	R	R	R	S	R	R	R	R	R	S	NA	S	R	NA	R	R
SRR4417607	S	I	R	R	R	R	R	S	R	R	S	I	R	S	NA	S	R	NA	R	R
SRR4417608	S	R	R	R	R	R	R	S	R	R	R	R	R	S	NA	S	R	NA	R	R
SRR4417609	S	R	R	R	R	R	R	S	R	R	R	R	R	S	NA	S	R	NA	S	R
SRR4417610	R	R	R	R	R	R	R	S	R	R	R	R	R	I	NA	S	R	NA	R	R
SRR4417611	R	R	R	R	R	R	R	S	R	R	R	R	R	I	NA	S	R	NA	R	R
SRR4417612	S	R	R	R	R	R	R	S	S	R	S	R	S	I	NA	S	R	NA	S	R
SRR4417613	S	R	I	R	R	R	R	S	R	R	R	R	R	S	NA	S	R	NA	S	R
SRR4417614	R	R	R	R	R	R	R	S	R	R	R	R	R	I	NA	S	R	NA	R	R
SRR5891472	S	NA	R	NA	R	NA	R	NA	NA	R	NA	NA	R	NA	NA	NA	NA	NA	R	NA
SRR5891473	R	NA	R	NA	R	NA	R	NA	NA	R	NA	NA	R	NA	NA	NA	NA	NA	R	NA
SRR5891475	R	NA	R	NA	R	NA	R	NA	NA	R	NA	NA	S	NA	NA	NA	NA	NA	R	NA
SRR5891476	R	NA	R	NA	R	NA	R	NA	NA	R	NA	NA	I	NA	NA	NA	NA	NA	R	NA
SRR5891477	I	NA	R	NA	R	NA	R	NA	NA	R	NA	NA	S	NA	NA	NA	NA	NA	R	NA
SRR5891479	I	NA	R	NA	R	NA	R	NA	NA	R	NA	NA	S	NA	NA	NA	NA	NA	R	NA
SRR5891485	R	NA	R	NA	R	NA	R	NA	NA	R	NA	NA	S	NA	NA	NA	NA	NA	R	NA
SRR5891486	R	NA	R	NA	R	NA	R	NA	NA	R	NA	NA	I	NA	NA	NA	NA	NA	R	NA
SRR5891488	I	NA	R	NA	R	NA	R	NA	NA	R	NA	NA	R	NA	NA	NA	NA	NA	R	NA
SRR5891491	I	NA	R	NA	R	NA	R	NA	NA	R	NA	NA	S	NA	NA	NA	NA	NA	R	NA
SRR5891492	R	NA	R	NA	R	NA	R	NA	NA	R	NA	NA	I	NA	NA	NA	NA	NA	R	NA
SRR5891493	I	NA	R	NA	R	NA	R	NA	NA	R	NA	NA	S	NA	NA	NA	NA	NA	R	NA
SRR5891499	I	NA	R	NA	R	NA	R	NA	NA	R	NA	NA	S	NA	NA	NA	NA	NA	R	NA
SRR5891500	I	NA	R	NA	R	NA	R	NA	NA	R	NA	NA	I	NA	NA	NA	NA	NA	R	NA
SRR7821049	R	NA	R	NA	NA	NA	R	S	NA	NA	R	NA	NA	NA	NA	S	NA	S	NA	NA
SRR7821050	R	NA	R	NA	NA	NA	R	S	NA	NA	R	NA	NA	NA	NA	S	NA	S	NA	NA
SRR7821051	R	NA	R	NA	NA	NA	R	S	NA	NA	R	NA	NA	NA	NA	S	NA	S	NA	NA
SRR7821052	R	NA	R	NA	NA	NA	R	S	NA	NA	R	NA	NA	NA	NA	S	NA	S	NA	NA
SRR7821053	R	NA	R	NA	NA	NA	R	S	NA	NA	R	NA	NA	NA	NA	S	NA	S	NA	NA
SRR7821054	R	NA	R	NA	NA	NA	R	S	NA	NA	R	NA	NA	NA	NA	S	NA	S	NA	NA
SRR7821055	R	NA	R	NA	NA	NA	R	S	NA	NA	R	NA	NA	NA	NA	S	NA	S	NA	NA
SRR7821056	R	NA	R	NA	NA	NA	R	S	NA	NA	R	NA	NA	NA	NA	S	NA	S	NA	NA
SRR7821057	R	NA	R	NA	NA	NA	R	S	NA	NA	R	NA	NA	NA	NA	S	NA	S	NA	NA
SRR7821058	R	NA	R	NA	NA	NA	R	S	NA	NA	R	NA	NA	NA	NA	S	NA	S	NA	NA
SRR7821059	R	NA	R	NA	NA	NA	R	S	NA	NA	R	NA	NA	NA	NA	S	NA	S	NA	NA
SRR7821060	R	NA	R	NA	NA	NA	R	S	NA	NA	R	NA	NA	NA	NA	S	NA	S	NA	NA
SRR7821061	R	NA	R	NA	NA	NA	R	S	NA	NA	R	NA	NA	NA	NA	S	NA	S	NA	NA
SRR7821062	R	NA	R	NA	NA	NA	R	S	NA	NA	R	NA	NA	NA	NA	S	NA	S	NA	NA
SRR7821063	R	NA	R	NA	NA	NA	R	S	NA	NA	R	NA	NA	NA	NA	S	NA	S	NA	NA
SRR7821064	R	NA	R	NA	NA	NA	R	S	NA	NA	R	NA	NA	NA	NA	S	NA	S	NA	NA
SRR7821065	R	NA	R	NA	NA	NA	R	S	NA	NA	R	NA	NA	NA	NA	S	NA	S	NA	NA
SRR7821066	S	NA	R	NA	NA	NA	R	S	NA	NA	R	NA	NA	NA	NA	S	NA	S	NA	NA
SRR7821067	S	NA	R	NA	NA	NA	R	S	NA	NA	R	NA	NA	NA	NA	S	NA	S	NA	NA
SRR7821068	S	NA	R	NA	NA	NA	R	S	NA	NA	R	NA	NA	NA	NA	S	NA	S	NA	NA
SRR7821069	R	NA	R	NA	NA	NA	R	S	NA	NA	R	NA	NA	NA	NA	S	NA	S	NA	NA
SRR7821070	S	NA	R	NA	NA	NA	R	S	NA	NA	R	NA	NA	NA	NA	S	NA	S	NA	NA
SRR7821071	S	NA	R	NA	NA	NA	R	S	NA	NA	R	NA	NA	NA	NA	S	NA	S	NA	NA
