# Supplementary material for: Large-scale genomic analysis reveals significant role of insertion sequences in antimicrobial resistance of Acinetobacter baumannii
Source: mBio. 2025 Feb 20;16(3):e02852-24. doi: 10.1128/mbio.02852-24 (PMC11898611; doi:10.1128/mbio.02852-24)
Supplement: Table S2 — Performance of phenotypic prediction models in 1,012 public A. baumannii isolates. [file mbio.02852-24-s0003.csv]

Table S2. Performance of phenotypic prediction models in 1,012 public A. baumannii isolates
Antibiotic	Method	ACC	MCC	F1	ME	VME
amikacin	In-house RF	92.2507(89.3095-95.1919)	84.3929(78.4654-90.3204)	91.3564(88.0223-94.6905)	6.794(2.7836-10.8044)	8.9166(3.552-14.2812)
amikacin	Logistic	88.2078(74.0516-102.3639)	76.3011(48.3507-104.2516)	89.2173(74.2101-104.2244)	14.0019(-1.8151-29.8189)	9.9849(-6.865-26.8349)
amikacin	SVM	93.1196(90.2797-95.9596)	86.1463(80.4333-91.8593)	93.7416(91.1419-96.3413)	7.6223(3.0079-12.2366)	6.2734(2.3216-10.2251)
ampicillin_sulbactam	In-house RF	91.9979(88.9336-95.0622)	83.9272(77.7733-90.0811)	91.0876(87.616-94.5592)	6.1868(1.8363-10.5373)	10.1704(4.4511-15.8897)
ampicillin_sulbactam	Logistic	85.1696(61.0783-109.2609)	70.338(22.3067-118.3693)	85.8335(58.6926-112.9744)	15.5194(-11.0042-42.043)	14.2535(-14.5091-43.0161)
ampicillin_sulbactam	SVM	92.2262(89.0124-95.4399)	84.396(77.9306-90.8615)	92.9508(90.0136-95.888)	10.138(4.5792-15.6967)	5.7946(1.0661-10.523)
cefepime	In-house RF	91.1014(85.3319-96.8709)	73.8709(56.358-91.3838)	94.3468(90.6839-98.0097)	24.1438(2.9572-45.3304)	4.5428(-0.963-10.0486)
cefepime	Logistic	82.3639(73.82-90.9078)	50.7374(26.9913-74.4836)	61.5459(42.7054-80.3863)	12.4089(3.1691-21.6488)	35.9312(10.9275-60.935)
cefepime	SVM	91.7806(86.4495-97.1116)	75.9973(60.0241-91.9704)	80.7147(67.4934-93.9361)	4.3464(-0.8353-9.5281)	21.775(2.3123-41.2377)
cefotaxime	In-house RF	96.9545(95.3245-98.5845)	58.3122(32.2784-84.346)	98.4185(97.5718-99.2652)	48.8556(16.1624-81.5488)	0.984(-0.3967-2.3647)
cefotaxime	Logistic	95.6378(93.1252-98.1504)	51.3106(24.6383-77.9829)	52.8228(27.3796-78.266)	2.6425(0.3115-4.9735)	42.5778(8.9513-76.2042)
cefotaxime	SVM	96.1(95.241-96.959)	25.556(-11.5596-62.6717)	18.6487(-10.511-47.8084)	0.085(-0.3276-0.4976)	88.6778(68.7958-108.5597)
ceftazidime	In-house RF	94.5718(92.1302-97.0134)	83.5138(76.067-90.9606)	96.5796(95.0361-98.1231)	12.4264(3.0687-21.7841)	3.6277(1.1215-6.1339)
ceftazidime	Logistic	89.5039(78.0057-101.002)	69.1456(48.2436-90.0476)	75.606(61.7278-89.4842)	7.3757(-5.4788-20.2303)	22.6245(8.6433-36.6058)
ceftazidime	SVM	94.1826(91.6072-96.7581)	82.587(74.8695-90.3045)	86.0954(79.8907-92.3001)	4.2636(1.3225-7.2047)	11.8566(1.3658-22.3474)
ceftriaxone	In-house RF	97.6984(96.0826-99.3142)	85.1758(74.3385-96.0131)	98.7443(97.8657-99.6229)	16.6818(0.536-32.8276)	0.932(-0.2588-2.1228)
ceftriaxone	Logistic	95.4138(93.1595-97.6682)	70.1851(54.9076-85.4626)	72.2538(57.7327-86.775)	2.1026(0.1888-4.0164)	30.6636(10.7653-50.562)
ceftriaxone	SVM	98.1138(96.5448-99.6829)	89.305(81.0799-97.5302)	89.998(82.1847-97.8113)	1.7303(0.0827-3.3779)	3.5227(-4.4815-11.527)
ciprofloxacin	In-house RF	95.6566(93.5084-97.8048)	82.4898(73.6785-91.3011)	97.4641(96.2107-98.7175)	17.6932(6.1565-29.2299)	2.0217(0.1413-3.9021)
ciprofloxacin	Logistic	91.0279(80.3086-101.7473)	66.2436(46.5475-85.9396)	71.2158(55.4819-86.9496)	5.8368(-6.3663-18.0398)	27(9.2827-44.7173)
ciprofloxacin	SVM	94.7707(92.3843-97.1571)	79.1673(69.9655-88.369)	82.068(74.2085-89.9275)	2.783(0.3401-5.2259)	19.2955(8.7527-29.8382)
colistin	In-house RF	94.969(91.5229-98.4151)	44.396(-1.4339-90.2259)	44.5776(0.576-88.5792)	1.7254(-1.2097-4.6605)	60.4(15.2297-105.5703)
colistin	Logistic	84.6183(76.9033-92.3334)	18.8298(-9.8279-47.4875)	91.4032(86.7255-96.081)	58.525(13.5206-103.5294)	12.806(4.5839-21.028)
colistin	SVM	94.3634(93.2517-95.475)	2.7068(-19.4717-24.8852)	97.0971(96.5113-97.6828)	98.5(86.8573-110.1427)	0.0925(-0.9135-1.0986)
doripenem	In-house RF	94.5462(88.8989-100.1935)	86.5356(72.3917-100.6795)	89.9761(79.2882-100.664)	3.3851(-2.1747-8.9449)	10.8556(-5.1923-26.9035)
doripenem	Logistic	85.1077(76.2565-93.9589)	63.6654(42.3055-85.0253)	89.5981(83.1772-96.0189)	25.1278(3.7419-46.5136)	10.9723(1.0915-20.8532)
doripenem	SVM	94.4338(89.7058-99.1619)	86.1267(74.271-97.9824)	96.1843(92.9358-99.4328)	12.2722(-1.0319-25.5763)	2.9979(-1.722-7.7178)
gentamicin	In-house RF	95.9477(94.0341-97.8613)	83.7085(75.7805-91.6365)	97.6351(96.5243-98.7459)	18.0175(7.1653-28.8697)	1.5805(0.058-3.103)
gentamicin	Logistic	91.8677(87.187-96.5484)	69.1222(53.4243-84.8201)	73.6972(60.5063-86.8881)	5.2279(0.8232-9.6325)	24.5425(9.0074-40.0776)
gentamicin	SVM	95.3699(93.1443-97.5955)	81.3794(72.3173-90.4415)	83.8382(75.9418-91.7345)	1.9212(0.0747-3.7678)	19.935(9.1014-30.7686)
imipenem	In-house RF	92.4911(89.7782-95.204)	82.9961(76.7924-89.1998)	88.3933(84.0674-92.7192)	4.2213(1.2333-7.2093)	14.084(7.189-20.979)
imipenem	Logistic	90.5493(86.806-94.2926)	78.6874(70.299-87.0759)	92.9597(90.1227-95.7967)	15.6755(8.1143-23.2367)	6.3383(1.9229-10.7537)
imipenem	SVM	93.5585(91.0602-96.0568)	85.4329(79.7457-91.1201)	95.2233(93.3781-97.0684)	11.9117(5.9342-17.8892)	3.7064(1.0555-6.3573)
levofloxacin	In-house RF	95.1222(92.4673-97.7771)	87.3475(80.5169-94.1781)	96.7102(94.9069-98.5135)	8.7967(1.5071-16.0863)	3.5264(0.6089-6.4439)
levofloxacin	Logistic	87.915(70.4318-105.3981)	69.5351(37.4982-101.572)	77.5482(57.5409-97.5554)	8.6621(-11.9314-29.2556)	22.0117(3.3989-40.6244)
levofloxacin	SVM	94.1705(91.3111-97.0299)	85.342(78.4377-92.2463)	89.1133(84.0202-94.2064)	5.3563(1.837-8.8757)	7.2017(0.7788-13.6245)
meropenem	In-house RF	88.9494(84.4321-93.4667)	78.0279(69.0475-87.0083)	89.1275(84.567-93.688)	10.5355(3.5265-17.5445)	11.54(4.2223-18.8577)
meropenem	Logistic	81.8968(74.3921-89.4015)	63.9603(48.7555-79.1651)	81.4851(71.0683-91.9019)	18.5987(8.9812-28.2163)	17.5816(4.6982-30.4649)
meropenem	SVM	88.5244(84.2541-92.7947)	77.2526(68.757-85.7483)	88.3635(83.9741-92.753)	12.4375(4.5739-20.3011)	10.4632(2.4637-18.4626)
minocycline	In-house RF	83.8(64.2727-103.3273)	68.3175(28.6327-108.0023)	79.2398(51.9074-106.5722)	13.7(-14.077-41.477)	19.95(-17.4244-57.3244)
minocycline	Logistic	64.43(36.8035-92.0565)	29.0971(-31.0535-89.2476)	67.8843(39.4581-96.3105)	36.525(-15.6459-88.6959)	34.9333(-0.7014-70.5681)
minocycline	SVM	83.52(63.3105-103.7295)	67.9079(27.2758-108.54)	85.7324(66.4617-105.003)	19.325(-18.8849-57.5349)	14.5833(-14.7108-43.8775)
moxifloxacin	In-house RF	90.1428(81.1292-99.1564)	78.9143(59.5873-98.2413)	92.5164(85.4992-99.5336)	18.6(-1.8017-39.0017)	5(-6.1421-16.1421)
moxifloxacin	Logistic	73.4643(57.6093-89.3193)	40.981(4.4933-77.4687)	58.3259(31.5023-85.1494)	15.5222(-4.1708-35.2153)	46.36(14.1288-78.5912)
moxifloxacin	SVM	91.8321(83.1732-100.4911)	82.5588(64.1609-100.9567)	87.6446(74.3662-100.923)	2.9222(-6.571-12.4155)	17.61(-2.0182-37.2382)
polymyxin_B	In-house RF	91.3741(84.883-97.8652)	17.8425(-38.4911-74.1761)	20.3169(-33.2006-73.8344)	2.796(-3.4615-9.0535)	81.5(34.1615-128.8385)
polymyxin_B	Logistic	74.9259(58.1565-91.6953)	14.5509(-29.2248-58.3265)	84.7796(72.9933-96.5658)	53.4(-17.1255-123.9255)	22.808(4.5143-41.1017)
polymyxin_B	SVM	92(89.3374-94.6626)	-0.8875(-4.8753-3.1003)	95.8281(94.3642-97.2919)	100(100-100)	0.64(-2.2356-3.5156)
tetracycline	In-house RF	96.7469(94.6822-98.8116)	92.2914(87.4261-97.1567)	97.6763(96.1945-99.1581)	5.5193(0.6198-10.4188)	2.2819(-0.1176-4.6814)
tetracycline	Logistic	86.5342(56.6732-116.3953)	70.3736(13.6325-127.1148)	80.0456(45.7323-114.359)	11.1819(-22.7734-45.1372)	18.7949(-11.1223-48.712)
tetracycline	SVM	96.1423(93.8036-98.481)	90.8846(85.4062-96.3631)	93.5972(89.7382-97.4561)	2.9143(0.2134-5.6152)	6.059(0.6418-11.4762)
tigecycline	In-house RF	96.7773(95.7879-97.7667)	5.5825(-25.6295-36.7945)	6.05(-25.9265-38.0265)	0.3875(-0.9357-1.7107)	93.95(61.9735-125.9265)
tigecycline	Logistic	95.3742(91.4234-99.3251)	18.3996(-31.4367-68.2358)	97.6057(95.4954-99.7159)	76.75(20.701-132.799)	2.3719(-1.7317-6.4755)
tigecycline	SVM	96.9697(96.9697-96.9697)	0(0-0)	98.4615(98.4615-98.4615)	100(100-100)	0(0-0)
tobramycin	In-house RF	90.9271(87.9257-93.9285)	80.9273(74.6111-87.2435)	92.6258(90.1663-95.0853)	12.8529(6.3971-19.3087)	6.6631(2.5355-10.7907)
tobramycin	Logistic	85.7977(81.8985-89.6969)	70.4661(62.4118-78.5204)	82.0937(77.1937-86.9938)	12.8419(7.3622-18.3216)	16.3363(8.8766-23.7959)
tobramycin	SVM	91.7214(88.7808-94.662)	82.556(76.3183-88.7938)	89.0425(85.0193-93.0657)	4.9756(1.5704-8.3809)	13.4598(6.9841-19.9355)
trimethoprim_sulfamethoxazole	In-house RF	95.8924(93.8731-97.9117)	84.3888(76.4055-92.3721)	97.5841(96.4105-98.7577)	20.2956(9.1605-31.4307)	0.9541(-0.3726-2.2808)
trimethoprim_sulfamethoxazole	Logistic	91.1783(85.2676-97.089)	69.0764(53.1414-85.0114)	74.1557(61.3034-87.0079)	6.0675(0.176-11.9591)	22.96(8.6365-37.2835)
trimethoprim_sulfamethoxazole	SVM	94.1214(91.9094-96.3333)	77.1943(68.1353-86.2532)	79.5385(71.2057-87.8713)	1.2654(-0.3107-2.8415)	29.56(18.4236-40.6964)
