# Supplementary material for: Large-scale genomic analysis reveals significant role of insertion sequences in antimicrobial resistance of Acinetobacter baumannii
Source: mBio. 2025 Feb 20;16(3):e02852-24. doi: 10.1128/mbio.02852-24 (PMC11898611; doi:10.1128/mbio.02852-24)
Supplement: Table S3 — The statistics of interactions between ISs and ARGs in 1,012 public A. baumannii isolates. [file mbio.02852-24-s0004.csv]

Table S3. The statistics of interactions between ISs and ARGs in 1,012 public A. baumannii isolates
IS element	Antibiotic resiatance gene	Number of isolates with the interaction
IS1006	sul2	39
IS10A	armA	12
IS10A	mphE	11
IS10A	msrE	12
IS15DII	ant(2'')-Ia	26
IS15DII	blaOXA-58	70
IS15DII	qacEdelta1	26
IS15DII	sul1	26
IS1R	blaTEM-181	30
IS1R	blaTEM-1D	30
IS1R	catI	57
IS1R	tet(A)	36
IS26	aac(3)-Ia	10
IS26	aph(3')-Ia	33
IS26	blaTEM-181	21
IS26	blaTEM-1D	21
IS4321	catI	10
IS5075	tet(A)	159
IS6100	qacEdelta1	16
IS6100	sul1	29
ISAba1	blaADC-10	12
ISAba1	blaADC-30	25
ISAba1	blaADC-79	99
ISAba1	aph(3'')-Ib	12
ISAba1	aph(6)-Id	12
ISAba1	blaOXA-23	43
ISAba1	sul2	43
ISAba125	aph(3')-VIa	43
ISAba2	blaOXA-58	38
ISAba24	mphE	57
ISAba24	msrE	57
ISAba28	blaPER-1	16
ISAba3	blaOXA-58	79
ISAba32	sul2	14
ISEc28	armA	60
ISEc28	catB8	22
ISEc28	mphE	47
ISEc28	msrE	59
ISEc28	qacEdelta1	26
ISEc28	sul1	33
ISEc29	armA	72
ISEc29	mphE	71
ISEc29	msrE	71
ISEc29	sul1	24
ISPa12	aph(3')-VIb	16
ISPa12	blaPER-1	34
ISPa13	aph(3')-VIb	16
ISPa13	blaPER-1	18
ISPpu12	qacEdelta1	19
ISPpu12	sul1	22
ISVsa3	aph(3'')-Ib	362
ISVsa3	aph(6)-Id	362
ISVsa3	sul2	205
ISVsa3	tet(B)	300
ISVsa3	tetR	300
