# Supplementary material for: Large-scale genomic analysis reveals significant role of insertion sequences in antimicrobial resistance of Acinetobacter baumannii
Source: mBio. 2025 Feb 20;16(3):e02852-24. doi: 10.1128/mbio.02852-24 (PMC11898611; doi:10.1128/mbio.02852-24)
Supplement: Table S4 — The antimicrobial susceptibility testing results of 164 self-collected A. baumannii isolates. [file mbio.02852-24-s0005.csv]

Table S4. The antimicrobial susceptibility testing results of 164 self-collected A. baumannii isolates
Sample Id	amikacin	gentamicin	ceftazidime	cefepime	imipenem	meropenem	ampicillin_sulbactam	piperacillin	piperacillin_tazobactam	ciprofloxacin	levofloxacin	trimethoprim_sulfamethoxazole
Aba-s001	R	R	R	R	R	R	R	R	R	R	I	R
Aba-s002	R	R	R	R	R	R	R	R	R	R	I	S
Aba-s003	S	S	R	I	R	R	I	R	R	R	R	S
Aba-s005	S	R	R	R	R	R	R	R	R	R	R	R
Aba-s006	R	R	R	R	R	R	R	R	R	R	R	S
Aba-s007	R	R	R	R	R	R	R	R	R	R	R	R
Aba-s008	R	R	R	R	R	R	R	R	R	R	R	R
Aba-s009	R	R	R	R	R	R	R	R	R	R	R	S
Aba-s010	R	R	R	S	R	R	I	R	R	R	R	R
Aba-s011	R	R	R	R	R	R	R	R	R	R	R	R
Aba-s013	R	R	R	I	R	R	I	R	R	R	R	R
Aba-s014	R	R	R	R	R	R	R	R	R	R	R	S
Aba-s015	R	R	R	R	R	R	R	R	R	R	R	R
Aba-s018	R	R	R	R	R	R	R	R	R	R	R	R
Aba-s019	R	R	R	R	R	R	R	R	R	R	I	R
Aba-s020	R	R	R	R	R	R	R	R	R	R	R	R
Aba-s022	R	R	R	I	R	R	R	R	R	R	R	R
Aba-s023	R	R	R	I	R	R	I	R	R	R	I	R
Aba-s024	R	R	R	R	R	R	R	R	R	R	R	R
Aba-s025	R	R	R	I	R	R	R	R	R	R	I	S
Aba-s028	R	S	S	S	R	R	R	R	R	R	R	R
Aba-s030	S	R	R	R	R	R	R	R	R	R	R	R
Aba-s033	S	S	R	I	R	R	R	R	R	R	I	S
Aba-s037	R	R	R	R	R	R	R	R	R	R	I	S
Aba-s039	R	R	R	I	R	R	R	R	R	R	I	R
Aba-s040	R	R	R	I	R	R	R	R	R	R	I	R
Aba-s041	S	S	R	R	R	R	R	R	R	R	R	S
Aba-s042	R	R	R	R	R	R	S	R	R	R	R	S
Aba-s053	R	R	R	R	R	R	R	R	R	R	I	R
Aba-s058	R	R	R	R	R	R	R	R	R	R	R	S
Aba-s064	R	R	S	S	R	R	R	R	R	R	R	R
Aba-s071	R	R	S	S	R	R	I	R	R	R	R	R
Aba-s075	R	R	R	R	R	R	R	R	R	R	R	R
Aba-s083	R	R	R	R	R	R	R	R	R	R	R	R
Aba-s087	R	R	R	R	R	R	R	R	R	R	R	R
Aba-s089	S	S	S	S	S	S	S	S	S	S	S	S
Aba-s095	S	S	R	I	R	R	R	R	R	R	I	S
Aba-s102	R	R	R	R	R	R	R	R	R	R	R	S
Aba-s109	S	S	S	S	R	R	R	R	I	R	R	R
Aba-s110	S	S	S	S	S	S	S	S	S	S	S	S
Aba-s111	R	R	R	I	R	R	I	R	R	R	R	S
Aba-s114	R	R	R	R	R	R	R	R	R	R	R	R
Aba-s117	R	R	R	I	R	R	R	R	R	R	R	S
Aba-s133	R	R	R	R	R	R	I	R	R	R	R	R
Aba-s134	R	R	R	S	R	R	R	R	R	R	R	R
Aba-s136	R	R	R	R	R	R	R	R	R	R	I	R
Aba-s137	S	I	R	R	R	R	R	R	R	R	I	R
Aba-s139	R	R	R	I	R	R	R	R	R	R	I	R
Aba-s147	S	S	S	S	S	S	S	S	S	S	S	S
Aba-s158	I	S	R	S	R	R	R	R	R	R	R	R
Aba-s159	R	R	R	I	R	R	R	R	R	R	R	R
Aba-s165	R	R	R	R	R	R	R	R	R	R	R	R
Aba-s169	R	R	R	R	R	R	R	R	R	R	R	R
Aba-s170	R	R	R	I	R	R	R	R	R	R	R	R
Aba-s176	R	R	R	R	R	R	R	R	R	R	I	S
Aba-s180	S	I	R	R	R	R	R	R	R	R	R	R
Aba-s184	S	I	R	R	R	R	R	R	R	R	R	R
Aba-s196	R	R	R	R	R	R	R	R	R	R	R	R
Aba-s198	R	R	R	R	R	R	I	R	R	R	R	R
Aba-s199	R	R	R	I	R	R	I	R	R	R	R	S
Aba-s240	S	I	R	R	R	R	R	R	R	R	R	S
Aba-s242	R	R	R	I	R	R	R	R	R	R	I	R
Aba-s246	R	R	I	S	R	R	R	R	R	R	R	R
Aba-s249	R	R	R	R	R	R	R	R	R	R	R	S
Aba-s252	R	R	S	S	R	R	I	R	I	R	R	R
Aba-s262	S	R	R	I	R	R	I	R	R	R	I	R
Aba-s266	R	R	S	S	R	R	S	R	I	R	R	R
Aba-s290	R	R	R	R	R	R	R	R	R	R	I	R
Aba-s296	R	R	R	I	R	R	R	R	R	R	R	R
Aba-s308	S	S	R	I	R	R	I	R	R	R	I	S
Aba-s311	S	R	R	R	R	R	R	R	R	R	I	R
Aba-s312	R	R	R	I	R	R	R	R	R	R	R	R
Aba-s315	S	I	R	S	R	R	R	R	R	R	I	S
Aba-s317	S	S	R	R	R	R	R	R	R	R	I	R
Aba-s343	S	S	R	R	R	R	R	R	R	R	I	R
Aba-s349	S	I	R	R	R	R	R	R	R	R	I	S
Aba-s350	S	S	R	I	R	R	R	R	R	R	R	S
Aba-s360	S	S	S	S	S	S	S	S	S	S	S	S
Aba-s362	R	R	R	I	R	R	R	R	R	R	I	S
Aba-s372	S	R	R	I	R	R	R	R	R	R	I	S
Aba-s395	S	S	S	S	S	S	S	S	S	S	S	S
Aba-s399	S	R	R	R	R	R	R	R	R	R	I	R
Aba-s415	S	S	S	S	S	S	S	S	S	R	S	S
Aba-s419	S	S	R	R	R	R	R	R	R	R	R	R
Aba-s421	R	R	R	R	R	R	R	R	R	R	I	R
Aba-s423	S	S	S	S	S	S	S	S	S	S	S	S
Aba-s424	S	S	R	R	R	R	R	R	R	R	R	S
Aba-s431	S	S	S	S	S	S	S	S	S	S	S	S
Aba-s441	S	S	S	S	S	S	S	S	S	S	S	S
Aba-s443	S	R	R	I	R	R	R	R	R	R	R	R
Aba-s447	R	R	R	I	R	R	R	R	R	R	I	R
Aba-s451	S	S	S	S	S	S	I	R	I	S	S	S
Aba-s452	S	R	R	I	R	R	R	R	R	R	R	R
Aba-s457	R	R	R	R	R	R	R	R	R	R	I	R
Aba-s458	R	R	R	S	R	R	R	R	R	R	R	R
Aba-s465	R	R	R	I	R	R	R	R	R	R	R	R
Aba-s468	R	R	S	S	R	R	I	R	I	R	R	R
Aba-s470	R	R	R	R	R	R	R	R	R	R	R	R
Aba-s471	R	R	S	S	R	R	R	R	R	R	R	R
Aba-s482	S	R	R	R	R	R	R	R	R	R	R	R
Aba-s485	S	R	S	S	S	S	S	S	S	R	S	S
Aba-s487	S	S	R	R	R	R	R	R	R	R	R	R
Aba-s493	R	R	R	R	R	R	R	R	R	R	I	S
Aba-s497	S	R	R	R	R	R	R	R	R	R	R	R
Aba-s501	R	R	R	S	R	R	R	R	R	R	R	S
Aba-s502	R	R	S	S	R	R	R	R	R	R	R	R
Aba-s504	S	S	S	S	S	S	S	S	S	S	S	S
Aba-s513	R	R	S	S	R	R	S	R	R	R	R	R
Aba-s518	R	R	R	R	R	R	R	R	R	R	R	S
Aba-s534	R	R	R	R	R	R	R	R	R	R	R	R
Aba-s535	R	R	R	R	R	R	R	R	R	R	R	R
Aba-s537	R	S	R	R	R	R	R	R	R	R	R	R
Aba-s559	S	S	S	S	S	S	S	S	S	S	S	S
Aba-s566	R	R	R	R	R	R	R	R	R	R	R	S
Aba-s572	R	R	R	R	R	R	R	R	R	R	I	R
Aba-s589	S	S	S	S	S	S	S	S	S	S	S	S
Aba-s594	S	S	S	S	S	S	S	S	S	S	S	S
Aba-s597	R	R	R	S	R	R	R	R	R	R	R	R
Aba-s612	R	R	R	I	R	R	R	R	R	R	R	R
Aba-s617	R	R	R	R	R	R	R	R	R	R	I	R
Aba-s618	R	R	R	I	R	R	R	R	R	R	R	R
Aba-s621	S	S	S	S	S	S	S	S	S	S	S	S
Aba-s624	R	R	R	R	R	S	R	R	R	R	R	R
Aba-s625	S	S	S	S	S	S	S	S	S	S	S	S
Aba-s638	R	R	R	R	R	R	R	R	R	R	R	R
Aba-s643	R	R	R	I	R	R	R	R	R	R	R	S
Aba-s650	R	R	S	S	R	R	R	R	R	R	R	R
Aba-s653	S	S	S	S	S	S	S	S	S	S	S	S
Aba-s656	S	S	S	S	S	S	S	R	I	S	S	S
Aba-s661	R	R	R	S	R	R	R	R	R	R	R	R
Aba-s667	R	R	S	I	R	R	R	R	R	R	R	R
Aba-s669	S	S	R	R	R	R	R	R	R	R	I	S
Aba-s708	R	R	S	S	R	R	S	R	I	R	R	R
Aba-s710	S	R	R	S	R	R	R	R	R	R	I	R
Aba-s712	R	R	S	S	R	R	S	R	I	R	R	R
Aba-s724	R	R	R	I	R	R	R	R	R	R	R	R
Aba-s733	S	S	R	I	R	R	I	R	R	R	I	S
Aba-s739	R	R	S	S	R	R	R	R	R	R	R	R
Aba-s742	S	S	R	S	R	R	I	R	R	R	I	S
Aba-s760	R	R	R	R	R	R	R	R	R	R	R	R
Aba-JZ1	S	R	S	I	R	R	I	R	R	R	R	R
Aba-JZ2	S	I	S	S	S	S	S	I	I	R	R	R
Aba-JZ3	S	S	S	S	S	S	I	S	S	I	S	S
Aba-JZ4	S	S	S	S	S	S	S	S	S	S	S	S
Aba-JZ12	S	S	S	S	S	S	S	S	S	S	S	S
Aba-JZ13	S	I	S	I	R	R	R	R	R	R	R	R
Aba-JZ17	S	S	S	S	S	S	S	S	S	S	S	S
Aba-JZ18	S	S	S	S	S	S	S	S	S	S	S	S
Aba-JZ20	S	S	S	S	S	I	R	S	S	S	S	S
Aba-JZ21	S	S	S	S	S	S	S	R	R	S	S	S
Aba-JZ22	S	S	S	S	S	S	S	S	S	S	S	S
Aba-JZ23	S	S	S	S	S	S	S	S	S	S	S	S
Aba-JZ24	S	S	S	S	S	S	S	S	S	S	S	S
Aba-JZ25	S	S	S	S	S	S	S	S	S	S	S	S
Aba-JZ26	S	S	S	S	I	R	S	S	S	S	S	S
Aba-JZ27	S	S	S	S	S	S	S	S	S	S	S	S
Aba-JZ28	S	S	S	S	S	S	S	S	S	S	S	S
Aba-JZ29	S	S	S	S	S	S	S	S	S	S	S	S
Aba-JZ30	S	S	S	S	S	S	S	S	S	S	S	S
Aba-JZ35	S	S	S	S	S	S	S	S	S	S	S	S
Aba-JZ38	S	R	R	R	S	I	R	R	R	R	R	R
Aba-JZ39	S	S	S	S	S	S	S	S	S	S	S	S
Aba-JZ8	S	S	S	S	S	S	S	S	S	S	S	S
Aba-JZ9	S	S	S	S	S	S	S	I	S	S	S	S
