# Supplementary material for: Large-scale genomic analysis reveals significant role of insertion sequences in antimicrobial resistance of Acinetobacter baumannii
Source: mBio. 2025 Feb 20;16(3):e02852-24. doi: 10.1128/mbio.02852-24 (PMC11898611; doi:10.1128/mbio.02852-24)
Supplement: Table S5 — The statistics of genome qulities of 164 self-collected A. baumannii isolates. [file mbio.02852-24-s0006.csv]

Table S5. The statistics of genome qulities of 164 self-collected A. baumannii isolates
Sample Id	Number of Contigs	Length of the largest contig	N50	GC (%)	Total Length
Aba-s001	3	3,946,335	3,946,335	38.9	4,043,141
Aba-s002	2	3,830,258	3,830,258	38.97	3,922,773
Aba-s003	3	3,994,382	3,994,382	38.92	4,099,778
Aba-s005	3	4,024,729	4,024,729	39.04	4,205,748
Aba-s006	2	4,005,146	4,005,146	38.93	4,096,840
Aba-s007	4	4,071,542	4,071,542	39.09	4,280,842
Aba-s008	4	3,991,348	3,991,348	38.88	4,107,153
Aba-s009	5	3,709,492	3,709,492	38.94	4,125,854
Aba-s010	5	4,034,017	4,034,017	38.97	4,179,253
Aba-s011	4	3,969,295	3,969,295	38.95	4,076,229
Aba-s013	3	3,991,326	3,991,326	38.87	4,087,082
Aba-s014	2	3,954,453	3,954,453	39	3,971,156
Aba-s015	4	3,281,475	3,281,475	38.86	4,079,284
Aba-s018	2	4,071,542	4,071,542	39.1	4,265,134
Aba-s019	2	3,947,014	3,947,014	39.02	3,955,745
Aba-s020	4	4,071,539	4,071,539	39.08	4,289,765
Aba-s022	5	3,961,569	3,961,569	38.86	4,131,180
Aba-s023	3	3,939,040	3,939,040	38.86	4,035,258
Aba-s024	3	3,922,118	3,922,118	38.88	4,001,682
Aba-s025	3	3,963,249	3,963,249	38.95	4,067,773
Aba-s028	3	4,070,916	4,070,916	38.96	4,228,285
Aba-s030	3	4,033,800	4,033,800	39.08	4,215,175
Aba-s033	3	3,917,399	3,917,399	38.87	4,033,595
Aba-s037	5	3,834,635	3,834,635	38.9	3,960,104
Aba-s039	3	4,012,544	4,012,544	38.86	4,120,704
Aba-s040	6	4,018,519	4,018,519	38.85	4,225,992
Aba-s041	6	3,917,330	3,917,330	38.85	4,062,849
Aba-s042	3	3,963,597	3,963,597	38.94	4,059,127
Aba-s053	2	3,946,313	3,946,313	39.01	3,961,200
Aba-s058	3	3,966,682	3,966,682	38.9	4,071,475
Aba-s064	3	4,072,697	4,072,697	38.97	4,217,679
Aba-s071	3	4,071,528	4,071,528	38.99	4,219,503
Aba-s075	3	3,983,851	3,983,851	38.9	4,063,415
Aba-s083	4	1,943,745	1,943,745	38.94	3,815,856
Aba-s087	4	4,012,234	4,012,234	38.96	4,101,626
Aba-s089	4	3,783,467	3,783,467	39.11	3,973,727
Aba-s095	3	4,044,174	4,044,174	39.02	4,234,345
Aba-s102	3	3,960,693	3,960,693	38.91	4,061,968
Aba-s109	4	4,072,117	4,072,117	38.96	4,234,668
Aba-s110	4	3,848,509	3,848,509	39	4,003,060
Aba-s111	4	3,290,296	3,290,296	38.88	4,005,466
Aba-s114	4	3,891,448	3,891,448	38.89	3,993,738
Aba-s117	3	3,975,441	3,975,441	38.94	4,074,288
Aba-s133	2	3,979,639	3,979,639	39.04	3,999,889
Aba-s134	3	4,062,512	4,062,512	38.95	4,151,727
Aba-s136	4	4,005,403	4,005,403	38.94	4,134,523
Aba-s137	3	3,922,866	3,922,866	38.88	4,002,430
Aba-s139	3	4,060,012	4,060,012	39.06	4,256,562
Aba-s147	3	3,835,169	3,835,169	38.93	3,939,478
Aba-s158	9	3,919,450	3,919,450	38.92	4,027,763
Aba-s159	4	3,976,416	3,976,416	38.95	4,087,759
Aba-s165	6	3,890,127	3,890,127	38.9	4,033,940
Aba-s169	3	3,884,801	3,884,801	38.89	3,977,678
Aba-s170	2	3,949,289	3,949,289	39.19	4,060,246
Aba-s176	4	3,946,772	3,946,772	38.93	4,072,123
Aba-s180	3	3,921,487	3,921,487	38.88	4,001,051
Aba-s184	4	3,922,436	3,922,436	38.87	4,050,200
Aba-s196	9	4,036,875	4,036,875	38.9	4,332,673
Aba-s198	3	3,979,572	3,979,572	38.94	4,079,107
Aba-s199	5	3,957,058	3,957,058	38.91	4,090,164
Aba-s240	22	3,647,142	3,647,142	38.85	4,027,244
Aba-s242	7	3,211,763	3,211,763	38.86	4,008,679
Aba-s246	4	3,976,324	3,976,324	38.96	4,084,536
Aba-s249	3	3,919,113	3,919,113	39.05	3,955,390
Aba-s252	19	4,070,292	4,070,292	38.89	4,700,065
Aba-s262	19	1,779,148	918,271	38.86	4,389,025
Aba-s266	8	4,071,736	4,071,736	39.28	4,276,282
Aba-s290	4	3,966,612	3,966,612	38.9	4,069,720
Aba-s296	6	4,088,492	4,088,492	38.98	4,242,427
Aba-s308	4	4,012,431	4,012,431	38.85	4,126,653
Aba-s311	2	3,950,605	3,950,605	38.9	4,035,135
Aba-s312	4	3,941,574	3,941,574	38.95	4,095,833
Aba-s315	3	4,066,413	4,066,413	38.91	4,148,885
Aba-s317	3	3,937,291	3,937,291	38.87	4,040,332
Aba-s343	4	3,919,674	3,919,674	38.96	4,026,921
Aba-s349	4	3,937,613	3,937,613	38.91	4,049,524
Aba-s350	2	4,031,104	4,031,104	38.91	4,119,960
Aba-s360	34	3,788,996	3,788,996	39	4,343,689
Aba-s362	3	4,006,452	4,006,452	39.01	4,026,889
Aba-s372	4	3,567,286	3,567,286	38.87	4,087,180
Aba-s395	4	3,775,683	3,775,683	39.11	3,832,754
Aba-s399	4	4,024,253	4,024,253	39.03	4,231,167
Aba-s415	2	4,032,336	4,032,336	38.95	4,123,490
Aba-s419	5	3,993,959	3,993,959	38.84	4,137,174
Aba-s421	3	3,932,217	3,932,217	38.98	4,029,528
Aba-s423	4	3,772,429	3,772,429	39.06	3,915,172
Aba-s424	4	3,887,470	3,887,470	38.9	4,004,134
Aba-s431	4	3,783,843	3,783,843	39.19	3,907,268
Aba-s441	4	3,795,035	3,795,035	39.06	4,042,418
Aba-s443	7	4,038,759	4,038,759	38.92	4,200,522
Aba-s447	3	3,918,177	3,918,177	38.98	4,014,860
Aba-s451	3	3,802,757	3,802,757	38.94	3,827,906
Aba-s452	12	4,038,213	4,038,213	38.87	4,270,615
Aba-s457	5	3,954,834	3,954,834	38.94	4,084,096
Aba-s458	3	4,017,406	4,017,406	38.95	4,116,452
Aba-s465	2	3,946,033	3,946,033	38.96	4,031,946
Aba-s468	5	4,072,696	4,072,696	38.97	4,264,490
Aba-s470	3	3,941,982	3,941,982	38.88	4,033,983
Aba-s471	4	4,089,514	4,089,514	38.96	4,267,948
Aba-s482	3	3,948,964	3,948,964	38.9	4,040,138
Aba-s485	4	3,366,709	3,366,709	39.02	4,034,987
Aba-s487	6	4,012,155	4,012,155	38.93	4,177,329
Aba-s493	4	3,904,646	3,904,646	38.91	4,018,387
Aba-s497	10	4,093,215	4,093,215	38.95	4,321,554
Aba-s501	3	3,909,160	3,909,160	38.88	4,016,310
Aba-s502	7	3,373,775	3,373,775	38.98	4,259,536
Aba-s504	4	3,688,652	3,688,652	39.05	3,832,818
Aba-s513	6	4,074,938	4,074,938	38.97	4,282,616
Aba-s518	3	3,932,477	3,932,477	38.83	4,034,810
Aba-s534	3	3,937,278	3,937,278	38.83	4,043,814
Aba-s535	2	3,932,438	3,932,438	38.85	4,023,523
Aba-s537	2	4,073,006	4,073,006	39.2	4,183,959
Aba-s559	7	3,684,482	3,684,482	38.82	3,874,777
Aba-s566	3	3,957,739	3,957,739	38.89	4,062,711
Aba-s572	4	4,091,380	4,091,380	39.14	4,282,252
Aba-s589	4	3,347,058	3,347,058	39.07	3,993,890
Aba-s594	2	3,895,164	3,895,164	39.1	3,942,988
Aba-s597	3	3,957,057	3,957,057	38.92	4,066,032
Aba-s612	3	3,967,289	3,967,289	38.89	4,047,635
Aba-s617	3	3,839,701	3,839,701	38.87	3,942,224
Aba-s618	3	4,044,557	4,044,557	38.91	4,134,477
Aba-s621	7	1,881,924	1,544,012	39.18	3,806,821
Aba-s624	3	4,069,196	4,069,196	38.98	4,143,525
Aba-s625	2	3,790,144	3,790,144	39.02	3,804,459
Aba-s638	3	3,970,291	3,970,291	38.99	4,067,063
Aba-s643	4	3,909,167	3,909,167	38.86	4,033,958
Aba-s650	4	4,073,750	4,073,750	38.96	4,234,612
Aba-s653	6	3,593,771	3,593,771	39.13	3,756,125
Aba-s656	3	3,762,488	3,762,488	39.19	3,967,752
Aba-s661	6	4,058,849	4,058,849	38.78	4,215,772
Aba-s667	4	4,073,061	4,073,061	38.97	4,223,103
Aba-s669	3	3,941,773	3,941,773	38.86	4,028,529
Aba-s708	5	4,073,745	4,073,745	38.94	4,254,724
Aba-s710	2	3,981,672	3,981,672	39.08	4,011,679
Aba-s712	4	4,074,779	4,074,779	38.96	4,236,511
Aba-s724	3	3,959,948	3,959,948	38.99	4,071,816
Aba-s733	6	4,033,492	4,033,492	38.83	4,185,094
Aba-s739	4	4,073,738	4,073,738	38.96	4,231,862
Aba-s742	10	4,033,305	4,033,305	38.82	4,230,192
Aba-s760	2	4,010,515	4,010,515	38.95	4,095,928
Aba-JZ1	1	4,043,909	4,043,909	39	4,043,909
Aba-JZ2	3	4,028,303	4,028,303	39	4,041,149
Aba-JZ3	3	3,766,822	3,766,822	39.09	3,839,864
Aba-JZ4	4	3,868,309	3,868,309	38.88	4,023,380
Aba-JZ12	6	3,858,333	3,858,333	39.05	4,361,725
Aba-JZ13	2	3,741,635	3,741,635	39	3,754,459
Aba-JZ17	4	3,803,882	3,803,882	39.06	3,919,681
Aba-JZ18	2	3,768,253	3,768,253	39.07	3,855,251
Aba-JZ20	4	3,875,975	3,875,975	39.04	4,059,267
Aba-JZ21	1	3,855,315	3,855,315	39.03	3,855,315
Aba-JZ22	5	3,614,649	3,614,649	39.32	3,784,211
Aba-JZ23	2	3,773,523	3,773,523	39.08	3,889,772
Aba-JZ24	3	3,918,855	3,918,855	38.54	4,376,922
Aba-JZ25	4	3,822,644	3,822,644	38.48	4,408,317
Aba-JZ26	5	3,920,397	3,920,397	38.42	4,484,574
Aba-JZ27	4	3,918,851	3,918,851	38.53	4,391,593
Aba-JZ28	2	3,935,426	3,935,426	38.9	3,950,474
Aba-JZ29	6	3,808,501	3,808,501	39.07	4,029,839
Aba-JZ30	2	3,852,759	3,852,759	39.06	3,986,575
Aba-JZ35	2	3,781,758	3,781,758	39.09	3,942,255
Aba-JZ38	3	3,856,629	3,856,629	39.18	4,004,774
Aba-JZ39	3	3,817,992	3,817,992	38.92	3,897,917
Aba-JZ8	1	3,814,820	3,814,820	39.07	3,814,820
Aba-JZ9	2	3,812,643	3,812,643	38.86	3,825,333
