# Supplementary material for: Large-scale genomic analysis reveals significant role of insertion sequences in antimicrobial resistance of Acinetobacter baumannii
Source: mBio. 2025 Feb 20;16(3):e02852-24. doi: 10.1128/mbio.02852-24 (PMC11898611; doi:10.1128/mbio.02852-24)
Supplement: Table S6 — Performance of phenotypic prediction models in 164 self-collected A. baumannii isolates. [file mbio.02852-24-s0007.csv]

Table S6. Performance of phenotypic prediction models in 164 self-collected A. baumannii isolates
Antibiotic	Method	ACC	MCC	F1	ME	VME
amikacin	In-house RF	94.7306(89.0156-100.4456)	89.6079(78.3805-100.8353)	95.1305(89.9542-100.3068)	7.2522(-3.3069-17.8113)	3.5154(-2.716-9.7468)
amikacin	Logistic	84.8714(74.2752-95.4676)	70.2074(49.2315-91.1834)	82.7549(69.6403-95.8695)	9.55(-2.1288-21.2288)	21.4348(2.2312-40.6384)
amikacin	SVM	94.3367(88.9106-99.7629)	88.8179(78.1006-99.5352)	93.7774(87.6308-99.924)	3.2308(-2.4954-8.9569)	8.413(-1.2735-18.0996)
ampicillin_sulbactam	In-house RF	94.3023(89.151-99.4536)	86.7933(75.115-98.4716)	95.9534(92.2021-99.7047)	10.4615(-5.9549-26.8779)	3.7(-4.305-11.705)
ampicillin_sulbactam	Logistic	85.3864(62.9731-107.7996)	65.8102(22.0813-109.5392)	75.1272(47.0881-103.1663)	9.5387(-18.89-37.9674)	26.7154(-5.117-58.5478)
ampicillin_sulbactam	SVM	95.6932(90.5496-100.8368)	89.7197(77.7486-101.6908)	92.2493(82.9867-101.5119)	1.0839(-3.5521-5.7198)	11.9923(-2.6833-26.6679)
cefepime	In-house RF	89.6795(81.6402-97.7188)	80.1558(64.6021-95.7095)	89.9054(82.023-97.7878)	14.6(0.6384-28.5616)	5.8158(-5.9789-17.6105)
cefepime	Logistic	77.8744(61.7816-93.9671)	56.3912(23.8332-88.9492)	77.6125(59.1096-96.1154)	20.2316(-1.9805-42.4436)	23.925(0.4571-47.3929)
cefepime	SVM	91.0333(83.7747-98.292)	83.5125(70.5458-96.4792)	90.3361(82.0114-98.6607)	0.5211(-4.7739-5.816)	16.99(3.6626-30.3174)
ceftazidime	In-house RF	98.702(95.3789-102.0251)	97.1981(90.1449-104.2513)	99.0143(96.4486-101.58)	3.1059(-4.2007-10.4125)	0.3375(-3.0873-3.7623)
ceftazidime	Logistic	89.302(79.2194-99.3847)	76.4776(53.9741-98.981)	83.7637(67.9256-99.6017)	6.0781(-3.9239-16.0802)	19.3941(-1.9219-40.7102)
ceftazidime	SVM	98.5388(95.2064-101.8711)	96.8408(89.7613-103.9202)	97.8539(93.092-102.6157)	0.3625(-3.1393-3.8643)	3.5294(-3.6928-10.7516)
ciprofloxacin	In-house RF	98.2714(94.9869-101.5559)	95.472(87.1146-103.8294)	98.8612(96.6803-101.0421)	0.0909(-1.6829-1.8647)	2.2026(-2.0542-6.4594)
ciprofloxacin	Logistic	89.8653(80.3351-99.3955)	70.5601(41.6379-99.4822)	76.2773(52.3094-100.2451)	5.7658(-1.5841-13.1157)	25.2273(-6.2232-56.6777)
ciprofloxacin	SVM	98.1204(94.897-101.3438)	95.0762(86.8892-103.2632)	96.0987(89.571-102.6264)	2.4237(-1.7329-6.5802)	0(0-0)
gentamicin	In-house RF	92.0404(84.9919-99.0889)	82.9874(67.6732-98.3016)	93.8358(88.482-99.1896)	12.5(-5.1431-30.1431)	5.3867(-2.1305-12.9039)
gentamicin	Logistic	82.0596(68.8094-95.3097)	61.2062(33.1597-89.2526)	74.215(55.5384-92.8916)	12.35(-3.3976-28.0976)	27.8059(3.2588-52.353)
gentamicin	SVM	92.5574(85.8298-99.2851)	84.0613(69.3909-98.7317)	89.3547(79.0769-99.6324)	4.73(-2.0171-11.4771)	12.2294(-5.0224-29.4812)
imipenem	In-house RF	99.2429(96.9672-101.5186)	97.9991(92.1003-103.8979)	99.5004(97.9858-101.015)	2.3167(-5.0771-9.7105)	0.2514(-1.9361-2.4389)
imipenem	Logistic	92.8878(85.5413-100.2342)	80.4684(59.1406-101.7961)	83.8687(65.0772-102.6601)	2.6405(-2.7708-8.0519)	20.9(-8.1306-49.9306)
imipenem	SVM	99.9898(99.7075-100.2721)	99.9738(99.2504-100.6973)	99.98(99.4267-100.5333)	0.0135(-0.3603-0.3873)	0(0-0)
levofloxacin	In-house RF	99.0872(96.3643-101.8101)	97.9804(92.0276-103.9332)	99.326(97.3041-101.3479)	0(0-0)	1.3185(-2.6146-5.2516)
levofloxacin	Logistic	93.3923(85.1393-101.6453)	84.5631(64.7541-104.372)	88.3409(72.4656-104.2161)	2.3333(-4.6674-9.334)	16.225(-6.3132-38.7632)
levofloxacin	SVM	99.2256(96.9062-101.5451)	98.2734(93.1036-103.4431)	98.7923(95.1761-102.4085)	1.1185(-2.2318-4.4689)	0(0-0)
meropenem	In-house RF	98.4694(95.1851-101.7537)	95.9887(87.5496-104.4278)	98.9819(96.7752-101.1886)	2.9167(-5.4078-11.2412)	1.0811(-2.4742-4.6364)
meropenem	Logistic	88.6061(55.7787-121.4335)	72.7168(9.6759-135.7576)	79.2943(36.4172-122.1715)	8.1216(-29.9499-46.1932)	21.4833(-21.0295-63.9961)
meropenem	SVM	98.7224(96.0196-101.4253)	96.602(89.3519-103.8522)	97.3884(91.8623-102.9145)	0.8432(-1.6123-3.2988)	2.6167(-4.9677-10.201)
piperacillin	In-house RF	97.6449(94.2203-101.0695)	93.6552(84.5116-102.7988)	98.4602(96.2105-100.7099)	2.0909(-6.6262-10.808)	2.4316(-1.6716-6.5348)
piperacillin	Logistic	92.8286(86.2577-99.3994)	79.2826(59.7956-98.7695)	83.1155(66.5057-99.7253)	3.5263(-2.5103-9.563)	19.7636(-4.1521-43.6794)
piperacillin	SVM	98.102(94.9278-101.2763)	95.0223(86.9846-103.0601)	96.0572(89.6453-102.4691)	2.4474(-1.6457-6.5404)	0(0-0)
piperacillin_tazobactam	In-house RF	99.3128(97.2574-101.3682)	98.1989(92.8635-103.5343)	99.5446(98.1781-100.9111)	0(0-0)	0.8972(-1.7862-3.5806)
piperacillin_tazobactam	Logistic	95.3723(90.1739-100.5708)	87.0756(72.2467-101.9046)	89.4779(76.7763-102.1796)	1.7667(-2.7565-6.2898)	13.9909(-6.0079-33.9897)
piperacillin_tazobactam	SVM	99.3383(97.4069-101.2697)	98.2595(93.1794-103.3396)	98.6478(94.7011-102.5945)	0.8639(-1.6576-3.3854)	0(0-0)
trimethoprim_sulfamethoxazole	In-house RF	85.628(76.4324-94.8236)	71.2676(52.6077-89.9275)	87.3708(79.4671-95.2745)	18.2773(-0.783-37.3376)	11.3036(-0.6717-23.2789)
trimethoprim_sulfamethoxazole	Logistic	73.856(60.6927-87.0193)	47.1381(19.9839-74.2923)	69.0513(51.9631-86.1396)	20.8679(3.4485-38.2872)	32.8591(10.4214-55.2967)
trimethoprim_sulfamethoxazole	SVM	84.608(74.7502-94.4658)	69.4275(49.6774-89.1775)	81.5135(67.2294-95.7976)	11.2964(-1.4615-24.0544)	20.6045(-4.0022-45.2113)
