# Supplementary material for: Large-scale genomic analysis reveals significant role of insertion sequences in antimicrobial resistance of Acinetobacter baumannii
Source: mBio. 2025 Feb 20;16(3):e02852-24. doi: 10.1128/mbio.02852-24 (PMC11898611; doi:10.1128/mbio.02852-24)
Supplement: Table S7 — Statistics of Illunima short reads of 164 self-collected A. baumannii isolates. [file mbio.02852-24-s0008.csv]

Table S7. Statistics of Illunima short reads of 164 self-collected A. baumannii isolates
Sample Id	Library Construction	Platform	Layout	Sequencing depth
Aba-s001	WGS with libarary insert size of 350 bp	Illumina NovaSeq 6000	paired-end	705
Aba-s002	WGS with libarary insert size of 350 bp	Illumina NovaSeq 6000	paired-end	632
Aba-s003	WGS with libarary insert size of 350 bp	Illumina NovaSeq 6000	paired-end	665
Aba-s005	WGS with libarary insert size of 350 bp	Illumina NovaSeq 6000	paired-end	702
Aba-s006	WGS with libarary insert size of 350 bp	Illumina NovaSeq 6000	paired-end	669
Aba-s007	WGS with libarary insert size of 350 bp	Illumina NovaSeq 6000	paired-end	692
Aba-s008	WGS with libarary insert size of 350 bp	Illumina NovaSeq 6000	paired-end	704
Aba-s009	WGS with libarary insert size of 350 bp	Illumina NovaSeq 6000	paired-end	598
Aba-s010	WGS with libarary insert size of 350 bp	Illumina NovaSeq 6000	paired-end	548
Aba-s011	WGS with libarary insert size of 350 bp	Illumina NovaSeq 6000	paired-end	581
Aba-s013	WGS with libarary insert size of 350 bp	Illumina NovaSeq 6000	paired-end	646
Aba-s014	WGS with libarary insert size of 350 bp	Illumina NovaSeq 6000	paired-end	691
Aba-s015	WGS with libarary insert size of 350 bp	Illumina NovaSeq 6000	paired-end	718
Aba-s018	WGS with libarary insert size of 350 bp	Illumina NovaSeq 6000	paired-end	565
Aba-s019	WGS with libarary insert size of 350 bp	Illumina NovaSeq 6000	paired-end	622
Aba-s020	WGS with libarary insert size of 350 bp	Illumina NovaSeq 6000	paired-end	642
Aba-s022	WGS with libarary insert size of 350 bp	Illumina NovaSeq 6000	paired-end	694
Aba-s023	WGS with libarary insert size of 350 bp	Illumina NovaSeq 6000	paired-end	651
Aba-s024	WGS with libarary insert size of 350 bp	Illumina NovaSeq 6000	paired-end	606
Aba-s025	WGS with libarary insert size of 350 bp	Illumina NovaSeq 6000	paired-end	741
Aba-s028	WGS with libarary insert size of 350 bp	Illumina NovaSeq 6000	paired-end	708
Aba-s030	WGS with libarary insert size of 350 bp	Illumina NovaSeq 6000	paired-end	520
Aba-s033	WGS with libarary insert size of 350 bp	Illumina NovaSeq 6000	paired-end	614
Aba-s037	WGS with libarary insert size of 350 bp	Illumina NovaSeq 6000	paired-end	818
Aba-s039	WGS with libarary insert size of 350 bp	Illumina NovaSeq 6000	paired-end	633
Aba-s040	WGS with libarary insert size of 350 bp	Illumina NovaSeq 6000	paired-end	666
Aba-s041	WGS with libarary insert size of 350 bp	Illumina NovaSeq 6000	paired-end	598
Aba-s042	WGS with libarary insert size of 350 bp	Illumina NovaSeq 6000	paired-end	575
Aba-s053	WGS with libarary insert size of 350 bp	Illumina NovaSeq 6000	paired-end	692
Aba-s058	WGS with libarary insert size of 350 bp	Illumina NovaSeq 6000	paired-end	708
Aba-s064	WGS with libarary insert size of 350 bp	Illumina NovaSeq 6000	paired-end	587
Aba-s071	WGS with libarary insert size of 350 bp	Illumina NovaSeq 6000	paired-end	679
Aba-s075	WGS with libarary insert size of 350 bp	Illumina NovaSeq 6000	paired-end	549
Aba-s083	WGS with libarary insert size of 350 bp	Illumina NovaSeq 6000	paired-end	636
Aba-s087	WGS with libarary insert size of 350 bp	Illumina NovaSeq 6000	paired-end	640
Aba-s089	WGS with libarary insert size of 350 bp	Illumina NovaSeq 6000	paired-end	542
Aba-s095	WGS with libarary insert size of 350 bp	Illumina NovaSeq 6000	paired-end	554
Aba-s102	WGS with libarary insert size of 350 bp	Illumina NovaSeq 6000	paired-end	547
Aba-s109	WGS with libarary insert size of 350 bp	Illumina NovaSeq 6000	paired-end	505
Aba-s110	WGS with libarary insert size of 350 bp	Illumina NovaSeq 6000	paired-end	601
Aba-s111	WGS with libarary insert size of 350 bp	Illumina NovaSeq 6000	paired-end	555
Aba-s114	WGS with libarary insert size of 350 bp	Illumina NovaSeq 6000	paired-end	548
Aba-s117	WGS with libarary insert size of 350 bp	Illumina NovaSeq 6000	paired-end	560
Aba-s133	WGS with libarary insert size of 350 bp	Illumina NovaSeq 6000	paired-end	489
Aba-s134	WGS with libarary insert size of 350 bp	Illumina NovaSeq 6000	paired-end	643
Aba-s136	WGS with libarary insert size of 350 bp	Illumina NovaSeq 6000	paired-end	528
Aba-s137	WGS with libarary insert size of 350 bp	Illumina NovaSeq 6000	paired-end	554
Aba-s139	WGS with libarary insert size of 350 bp	Illumina NovaSeq 6000	paired-end	514
Aba-s147	WGS with libarary insert size of 350 bp	Illumina NovaSeq 6000	paired-end	698
Aba-s158	WGS with libarary insert size of 350 bp	Illumina NovaSeq 6000	paired-end	522
Aba-s159	WGS with libarary insert size of 350 bp	Illumina NovaSeq 6000	paired-end	552
Aba-s165	WGS with libarary insert size of 350 bp	Illumina NovaSeq 6000	paired-end	574
Aba-s169	WGS with libarary insert size of 350 bp	Illumina NovaSeq 6000	paired-end	572
Aba-s170	WGS with libarary insert size of 350 bp	Illumina NovaSeq 6000	paired-end	529
Aba-s176	WGS with libarary insert size of 350 bp	Illumina NovaSeq 6000	paired-end	683
Aba-s180	WGS with libarary insert size of 350 bp	Illumina NovaSeq 6000	paired-end	634
Aba-s184	WGS with libarary insert size of 350 bp	Illumina NovaSeq 6000	paired-end	761
Aba-s196	WGS with libarary insert size of 350 bp	Illumina NovaSeq 6000	paired-end	576
Aba-s198	WGS with libarary insert size of 350 bp	Illumina NovaSeq 6000	paired-end	504
Aba-s199	WGS with libarary insert size of 350 bp	Illumina NovaSeq 6000	paired-end	753
Aba-s240	WGS with libarary insert size of 350 bp	Illumina NovaSeq 6000	paired-end	733
Aba-s242	WGS with libarary insert size of 350 bp	Illumina NovaSeq 6000	paired-end	580
Aba-s246	WGS with libarary insert size of 350 bp	Illumina NovaSeq 6000	paired-end	556
Aba-s249	WGS with libarary insert size of 350 bp	Illumina NovaSeq 6000	paired-end	507
Aba-s252	WGS with libarary insert size of 350 bp	Illumina NovaSeq 6000	paired-end	625
Aba-s262	WGS with libarary insert size of 350 bp	Illumina NovaSeq 6000	paired-end	590
Aba-s266	WGS with libarary insert size of 350 bp	Illumina NovaSeq 6000	paired-end	697
Aba-s290	WGS with libarary insert size of 350 bp	Illumina NovaSeq 6000	paired-end	712
Aba-s296	WGS with libarary insert size of 350 bp	Illumina NovaSeq 6000	paired-end	703
Aba-s308	WGS with libarary insert size of 350 bp	Illumina NovaSeq 6000	paired-end	691
Aba-s311	WGS with libarary insert size of 350 bp	Illumina NovaSeq 6000	paired-end	502
Aba-s312	WGS with libarary insert size of 350 bp	Illumina NovaSeq 6000	paired-end	700
Aba-s315	WGS with libarary insert size of 350 bp	Illumina NovaSeq 6000	paired-end	669
Aba-s317	WGS with libarary insert size of 350 bp	Illumina NovaSeq 6000	paired-end	713
Aba-s343	WGS with libarary insert size of 350 bp	Illumina NovaSeq 6000	paired-end	511
Aba-s349	WGS with libarary insert size of 350 bp	Illumina NovaSeq 6000	paired-end	512
Aba-s350	WGS with libarary insert size of 350 bp	Illumina NovaSeq 6000	paired-end	725
Aba-s360	WGS with libarary insert size of 350 bp	Illumina NovaSeq 6000	paired-end	719
Aba-s362	WGS with libarary insert size of 350 bp	Illumina NovaSeq 6000	paired-end	666
Aba-s372	WGS with libarary insert size of 350 bp	Illumina NovaSeq 6000	paired-end	648
Aba-s395	WGS with libarary insert size of 350 bp	Illumina NovaSeq 6000	paired-end	588
Aba-s399	WGS with libarary insert size of 350 bp	Illumina NovaSeq 6000	paired-end	764
Aba-s415	WGS with libarary insert size of 350 bp	Illumina NovaSeq 6000	paired-end	739
Aba-s419	WGS with libarary insert size of 350 bp	Illumina NovaSeq 6000	paired-end	648
Aba-s421	WGS with libarary insert size of 350 bp	Illumina NovaSeq 6000	paired-end	641
Aba-s423	WGS with libarary insert size of 350 bp	Illumina NovaSeq 6000	paired-end	544
Aba-s424	WGS with libarary insert size of 350 bp	Illumina NovaSeq 6000	paired-end	573
Aba-s431	WGS with libarary insert size of 350 bp	Illumina NovaSeq 6000	paired-end	560
Aba-s441	WGS with libarary insert size of 350 bp	Illumina NovaSeq 6000	paired-end	589
Aba-s443	WGS with libarary insert size of 350 bp	Illumina NovaSeq 6000	paired-end	631
Aba-s447	WGS with libarary insert size of 350 bp	Illumina NovaSeq 6000	paired-end	583
Aba-s451	WGS with libarary insert size of 350 bp	Illumina NovaSeq 6000	paired-end	534
Aba-s452	WGS with libarary insert size of 350 bp	Illumina NovaSeq 6000	paired-end	568
Aba-s457	WGS with libarary insert size of 350 bp	Illumina NovaSeq 6000	paired-end	797
Aba-s458	WGS with libarary insert size of 350 bp	Illumina NovaSeq 6000	paired-end	511
Aba-s465	WGS with libarary insert size of 350 bp	Illumina NovaSeq 6000	paired-end	795
Aba-s468	WGS with libarary insert size of 350 bp	Illumina NovaSeq 6000	paired-end	736
Aba-s470	WGS with libarary insert size of 350 bp	Illumina NovaSeq 6000	paired-end	564
Aba-s471	WGS with libarary insert size of 350 bp	Illumina NovaSeq 6000	paired-end	758
Aba-s482	WGS with libarary insert size of 350 bp	Illumina NovaSeq 6000	paired-end	518
Aba-s485	WGS with libarary insert size of 350 bp	Illumina NovaSeq 6000	paired-end	517
Aba-s487	WGS with libarary insert size of 350 bp	Illumina NovaSeq 6000	paired-end	1096
Aba-s493	WGS with libarary insert size of 350 bp	Illumina NovaSeq 6000	paired-end	1544
Aba-s497	WGS with libarary insert size of 350 bp	Illumina NovaSeq 6000	paired-end	731
Aba-s501	WGS with libarary insert size of 350 bp	Illumina NovaSeq 6000	paired-end	604
Aba-s502	WGS with libarary insert size of 350 bp	Illumina NovaSeq 6000	paired-end	545
Aba-s504	WGS with libarary insert size of 350 bp	Illumina NovaSeq 6000	paired-end	703
Aba-s513	WGS with libarary insert size of 350 bp	Illumina NovaSeq 6000	paired-end	718
Aba-s518	WGS with libarary insert size of 350 bp	Illumina NovaSeq 6000	paired-end	551
Aba-s534	WGS with libarary insert size of 350 bp	Illumina NovaSeq 6000	paired-end	555
Aba-s535	WGS with libarary insert size of 350 bp	Illumina NovaSeq 6000	paired-end	557
Aba-s537	WGS with libarary insert size of 350 bp	Illumina NovaSeq 6000	paired-end	571
Aba-s559	WGS with libarary insert size of 350 bp	Illumina NovaSeq 6000	paired-end	532
Aba-s566	WGS with libarary insert size of 350 bp	Illumina NovaSeq 6000	paired-end	553
Aba-s572	WGS with libarary insert size of 350 bp	Illumina NovaSeq 6000	paired-end	550
Aba-s589	WGS with libarary insert size of 350 bp	Illumina NovaSeq 6000	paired-end	525
Aba-s594	WGS with libarary insert size of 350 bp	Illumina NovaSeq 6000	paired-end	666
Aba-s597	WGS with libarary insert size of 350 bp	Illumina NovaSeq 6000	paired-end	537
Aba-s612	WGS with libarary insert size of 350 bp	Illumina NovaSeq 6000	paired-end	559
Aba-s617	WGS with libarary insert size of 350 bp	Illumina NovaSeq 6000	paired-end	625
Aba-s618	WGS with libarary insert size of 350 bp	Illumina NovaSeq 6000	paired-end	607
Aba-s621	WGS with libarary insert size of 350 bp	Illumina NovaSeq 6000	paired-end	686
Aba-s624	WGS with libarary insert size of 350 bp	Illumina NovaSeq 6000	paired-end	557
Aba-s625	WGS with libarary insert size of 350 bp	Illumina NovaSeq 6000	paired-end	568
Aba-s638	WGS with libarary insert size of 350 bp	Illumina NovaSeq 6000	paired-end	596
Aba-s643	WGS with libarary insert size of 350 bp	Illumina NovaSeq 6000	paired-end	580
Aba-s650	WGS with libarary insert size of 350 bp	Illumina NovaSeq 6000	paired-end	551
Aba-s653	WGS with libarary insert size of 350 bp	Illumina NovaSeq 6000	paired-end	688
Aba-s656	WGS with libarary insert size of 350 bp	Illumina NovaSeq 6000	paired-end	674
Aba-s661	WGS with libarary insert size of 350 bp	Illumina NovaSeq 6000	paired-end	603
Aba-s667	WGS with libarary insert size of 350 bp	Illumina NovaSeq 6000	paired-end	533
Aba-s669	WGS with libarary insert size of 350 bp	Illumina NovaSeq 6000	paired-end	660
Aba-s708	WGS with libarary insert size of 350 bp	Illumina NovaSeq 6000	paired-end	620
Aba-s710	WGS with libarary insert size of 350 bp	Illumina NovaSeq 6000	paired-end	684
Aba-s712	WGS with libarary insert size of 350 bp	Illumina NovaSeq 6000	paired-end	606
Aba-s724	WGS with libarary insert size of 350 bp	Illumina NovaSeq 6000	paired-end	599
Aba-s733	WGS with libarary insert size of 350 bp	Illumina NovaSeq 6000	paired-end	586
Aba-s739	WGS with libarary insert size of 350 bp	Illumina NovaSeq 6000	paired-end	570
Aba-s742	WGS with libarary insert size of 350 bp	Illumina NovaSeq 6000	paired-end	516
Aba-s760	WGS with libarary insert size of 350 bp	Illumina NovaSeq 6000	paired-end	587
Aba-JZ1	WGS with libarary insert size of 350 bp	Illumina NovaSeq 6000	paired-end	681
Aba-JZ2	WGS with libarary insert size of 350 bp	Illumina NovaSeq 6000	paired-end	867
Aba-JZ3	WGS with libarary insert size of 350 bp	Illumina NovaSeq 6000	paired-end	956
Aba-JZ4	WGS with libarary insert size of 350 bp	Illumina NovaSeq 6000	paired-end	646
Aba-JZ12	WGS with libarary insert size of 350 bp	Illumina NovaSeq 6000	paired-end	945
Aba-JZ13	WGS with libarary insert size of 350 bp	Illumina NovaSeq 6000	paired-end	685
Aba-JZ17	WGS with libarary insert size of 350 bp	Illumina NovaSeq 6000	paired-end	959
Aba-JZ18	WGS with libarary insert size of 350 bp	Illumina NovaSeq 6000	paired-end	635
Aba-JZ20	WGS with libarary insert size of 350 bp	Illumina NovaSeq 6000	paired-end	635
Aba-JZ21	WGS with libarary insert size of 350 bp	Illumina NovaSeq 6000	paired-end	934
Aba-JZ22	WGS with libarary insert size of 350 bp	Illumina NovaSeq 6000	paired-end	834
Aba-JZ23	WGS with libarary insert size of 350 bp	Illumina NovaSeq 6000	paired-end	812
Aba-JZ24	WGS with libarary insert size of 350 bp	Illumina NovaSeq 6000	paired-end	823
Aba-JZ25	WGS with libarary insert size of 350 bp	Illumina NovaSeq 6000	paired-end	823
Aba-JZ26	WGS with libarary insert size of 350 bp	Illumina NovaSeq 6000	paired-end	800
Aba-JZ27	WGS with libarary insert size of 350 bp	Illumina NovaSeq 6000	paired-end	635
Aba-JZ28	WGS with libarary insert size of 350 bp	Illumina NovaSeq 6000	paired-end	826
Aba-JZ29	WGS with libarary insert size of 350 bp	Illumina NovaSeq 6000	paired-end	958
Aba-JZ30	WGS with libarary insert size of 350 bp	Illumina NovaSeq 6000	paired-end	651
Aba-JZ35	WGS with libarary insert size of 350 bp	Illumina NovaSeq 6000	paired-end	931
Aba-JZ38	WGS with libarary insert size of 350 bp	Illumina NovaSeq 6000	paired-end	645
Aba-JZ39	WGS with libarary insert size of 350 bp	Illumina NovaSeq 6000	paired-end	989
Aba-JZ8	WGS with libarary insert size of 350 bp	Illumina NovaSeq 6000	paired-end	672
Aba-JZ9	WGS with libarary insert size of 350 bp	Illumina NovaSeq 6000	paired-end	675
