# Supplementary material for: Large-scale genomic analysis reveals significant role of insertion sequences in antimicrobial resistance of Acinetobacter baumannii
Source: mBio. 2025 Feb 20;16(3):e02852-24. doi: 10.1128/mbio.02852-24 (PMC11898611; doi:10.1128/mbio.02852-24)
Supplement: Table S8 — Statistics of Nanopore long reads of the 164 self-collected A. baumannii isolates. [file mbio.02852-24-s0009.csv]

Table S8. Statistics of Nanopore long reads of the 164 self-collected A. baumannii isolates
Sample Id	Library Construction method	Platform	Layout	Sequencing depth
Aba-s001	Sequencing libraries were prepared using ONT's 1D ligation sequencing kit (SQK-LSK109) with native barcoding (EXP-NBD196)	OXFORD_NANOPORE GridION	Fragment	212
Aba-s002	Sequencing libraries were prepared using ONT's 1D ligation sequencing kit (SQK-LSK109) with native barcoding (EXP-NBD196)	OXFORD_NANOPORE GridION	Fragment	204
Aba-s003	Sequencing libraries were prepared using ONT's 1D ligation sequencing kit (SQK-LSK109) with native barcoding (EXP-NBD196)	OXFORD_NANOPORE GridION	Fragment	94
Aba-s005	Sequencing libraries were prepared using ONT's 1D ligation sequencing kit (SQK-LSK109) with native barcoding (EXP-NBD196)	OXFORD_NANOPORE GridION	Fragment	107
Aba-s006	Sequencing libraries were prepared using ONT's 1D ligation sequencing kit (SQK-LSK109) with native barcoding (EXP-NBD196)	OXFORD_NANOPORE GridION	Fragment	210
Aba-s007	Sequencing libraries were prepared using ONT's 1D ligation sequencing kit (SQK-LSK109) with native barcoding (EXP-NBD196)	OXFORD_NANOPORE GridION	Fragment	85
Aba-s008	Sequencing libraries were prepared using ONT's 1D ligation sequencing kit (SQK-LSK109) with native barcoding (EXP-NBD196)	OXFORD_NANOPORE GridION	Fragment	146
Aba-s009	Sequencing libraries were prepared using ONT's 1D ligation sequencing kit (SQK-LSK109) with native barcoding (EXP-NBD196)	OXFORD_NANOPORE GridION	Fragment	154
Aba-s010	Sequencing libraries were prepared using ONT's 1D ligation sequencing kit (SQK-LSK109) with native barcoding (EXP-NBD196)	OXFORD_NANOPORE GridION	Fragment	136
Aba-s011	Sequencing libraries were prepared using ONT's 1D ligation sequencing kit (SQK-LSK109) with native barcoding (EXP-NBD196)	OXFORD_NANOPORE GridION	Fragment	127
Aba-s013	Sequencing libraries were prepared using ONT's 1D ligation sequencing kit (SQK-LSK109) with native barcoding (EXP-NBD196)	OXFORD_NANOPORE GridION	Fragment	136
Aba-s014	Sequencing libraries were prepared using ONT's 1D ligation sequencing kit (SQK-LSK109) with native barcoding (EXP-NBD196)	OXFORD_NANOPORE GridION	Fragment	139
Aba-s015	Sequencing libraries were prepared using ONT's 1D ligation sequencing kit (SQK-LSK109) with native barcoding (EXP-NBD196)	OXFORD_NANOPORE GridION	Fragment	74
Aba-s018	Sequencing libraries were prepared using ONT's 1D ligation sequencing kit (SQK-LSK109) with native barcoding (EXP-NBD196)	OXFORD_NANOPORE GridION	Fragment	72
Aba-s019	Sequencing libraries were prepared using ONT's 1D ligation sequencing kit (SQK-LSK109) with native barcoding (EXP-NBD196)	OXFORD_NANOPORE GridION	Fragment	98
Aba-s020	Sequencing libraries were prepared using ONT's 1D ligation sequencing kit (SQK-LSK109) with native barcoding (EXP-NBD196)	OXFORD_NANOPORE GridION	Fragment	89
Aba-s022	Sequencing libraries were prepared using ONT's 1D ligation sequencing kit (SQK-LSK109) with native barcoding (EXP-NBD196)	OXFORD_NANOPORE GridION	Fragment	73
Aba-s023	Sequencing libraries were prepared using ONT's 1D ligation sequencing kit (SQK-LSK109) with native barcoding (EXP-NBD196)	OXFORD_NANOPORE GridION	Fragment	189
Aba-s024	Sequencing libraries were prepared using ONT's 1D ligation sequencing kit (SQK-LSK109) with native barcoding (EXP-NBD196)	OXFORD_NANOPORE GridION	Fragment	175
Aba-s025	Sequencing libraries were prepared using ONT's 1D ligation sequencing kit (SQK-LSK109) with native barcoding (EXP-NBD196)	OXFORD_NANOPORE GridION	Fragment	230
Aba-s028	Sequencing libraries were prepared using ONT's 1D ligation sequencing kit (SQK-LSK109) with native barcoding (EXP-NBD196)	OXFORD_NANOPORE GridION	Fragment	82
Aba-s030	Sequencing libraries were prepared using ONT's 1D ligation sequencing kit (SQK-LSK109) with native barcoding (EXP-NBD196)	OXFORD_NANOPORE GridION	Fragment	165
Aba-s033	Sequencing libraries were prepared using ONT's 1D ligation sequencing kit (SQK-LSK109) with native barcoding (EXP-NBD196)	OXFORD_NANOPORE GridION	Fragment	203
Aba-s037	Sequencing libraries were prepared using ONT's 1D ligation sequencing kit (SQK-LSK109) with native barcoding (EXP-NBD196)	OXFORD_NANOPORE GridION	Fragment	86
Aba-s039	Sequencing libraries were prepared using ONT's 1D ligation sequencing kit (SQK-LSK109) with native barcoding (EXP-NBD196)	OXFORD_NANOPORE GridION	Fragment	99
Aba-s040	Sequencing libraries were prepared using ONT's 1D ligation sequencing kit (SQK-LSK109) with native barcoding (EXP-NBD196)	OXFORD_NANOPORE GridION	Fragment	52
Aba-s041	Sequencing libraries were prepared using ONT's 1D ligation sequencing kit (SQK-LSK109) with native barcoding (EXP-NBD196)	OXFORD_NANOPORE GridION	Fragment	104
Aba-s042	Sequencing libraries were prepared using ONT's 1D ligation sequencing kit (SQK-LSK109) with native barcoding (EXP-NBD196)	OXFORD_NANOPORE GridION	Fragment	77
Aba-s053	Sequencing libraries were prepared using ONT's 1D ligation sequencing kit (SQK-LSK109) with native barcoding (EXP-NBD196)	OXFORD_NANOPORE GridION	Fragment	83
Aba-s058	Sequencing libraries were prepared using ONT's 1D ligation sequencing kit (SQK-LSK109) with native barcoding (EXP-NBD196)	OXFORD_NANOPORE GridION	Fragment	76
Aba-s064	Sequencing libraries were prepared using ONT's 1D ligation sequencing kit (SQK-LSK109) with native barcoding (EXP-NBD196)	OXFORD_NANOPORE GridION	Fragment	69
Aba-s071	Sequencing libraries were prepared using ONT's 1D ligation sequencing kit (SQK-LSK109) with native barcoding (EXP-NBD196)	OXFORD_NANOPORE GridION	Fragment	81
Aba-s075	Sequencing libraries were prepared using ONT's 1D ligation sequencing kit (SQK-LSK109) with native barcoding (EXP-NBD196)	OXFORD_NANOPORE GridION	Fragment	111
Aba-s083	Sequencing libraries were prepared using ONT's 1D ligation sequencing kit (SQK-LSK109) with native barcoding (EXP-NBD196)	OXFORD_NANOPORE GridION	Fragment	69
Aba-s087	Sequencing libraries were prepared using ONT's 1D ligation sequencing kit (SQK-LSK109) with native barcoding (EXP-NBD196)	OXFORD_NANOPORE GridION	Fragment	78
Aba-s089	Sequencing libraries were prepared using ONT's 1D ligation sequencing kit (SQK-LSK109) with native barcoding (EXP-NBD196)	OXFORD_NANOPORE GridION	Fragment	57
Aba-s095	Sequencing libraries were prepared using ONT's 1D ligation sequencing kit (SQK-LSK109) with native barcoding (EXP-NBD196)	OXFORD_NANOPORE GridION	Fragment	109
Aba-s102	Sequencing libraries were prepared using ONT's 1D ligation sequencing kit (SQK-LSK109) with native barcoding (EXP-NBD196)	OXFORD_NANOPORE GridION	Fragment	91
Aba-s109	Sequencing libraries were prepared using ONT's 1D ligation sequencing kit (SQK-LSK109) with native barcoding (EXP-NBD196)	OXFORD_NANOPORE GridION	Fragment	66
Aba-s110	Sequencing libraries were prepared using ONT's 1D ligation sequencing kit (SQK-LSK109) with native barcoding (EXP-NBD196)	OXFORD_NANOPORE GridION	Fragment	53
Aba-s111	Sequencing libraries were prepared using ONT's 1D ligation sequencing kit (SQK-LSK109) with native barcoding (EXP-NBD196)	OXFORD_NANOPORE GridION	Fragment	97
Aba-s114	Sequencing libraries were prepared using ONT's 1D ligation sequencing kit (SQK-LSK109) with native barcoding (EXP-NBD196)	OXFORD_NANOPORE GridION	Fragment	69
Aba-s117	Sequencing libraries were prepared using ONT's 1D ligation sequencing kit (SQK-LSK109) with native barcoding (EXP-NBD196)	OXFORD_NANOPORE GridION	Fragment	82
Aba-s133	Sequencing libraries were prepared using ONT's 1D ligation sequencing kit (SQK-LSK109) with native barcoding (EXP-NBD196)	OXFORD_NANOPORE GridION	Fragment	96
Aba-s134	Sequencing libraries were prepared using ONT's 1D ligation sequencing kit (SQK-LSK109) with native barcoding (EXP-NBD196)	OXFORD_NANOPORE GridION	Fragment	68
Aba-s136	Sequencing libraries were prepared using ONT's 1D ligation sequencing kit (SQK-LSK109) with native barcoding (EXP-NBD196)	OXFORD_NANOPORE GridION	Fragment	75
Aba-s137	Sequencing libraries were prepared using ONT's 1D ligation sequencing kit (SQK-LSK109) with native barcoding (EXP-NBD196)	OXFORD_NANOPORE GridION	Fragment	66
Aba-s139	Sequencing libraries were prepared using ONT's 1D ligation sequencing kit (SQK-LSK109) with native barcoding (EXP-NBD196)	OXFORD_NANOPORE GridION	Fragment	117
Aba-s147	Sequencing libraries were prepared using ONT's 1D ligation sequencing kit (SQK-LSK109) with native barcoding (EXP-NBD196)	OXFORD_NANOPORE GridION	Fragment	52
Aba-s158	Sequencing libraries were prepared using ONT's 1D ligation sequencing kit (SQK-LSK109) with native barcoding (EXP-NBD196)	OXFORD_NANOPORE GridION	Fragment	97
Aba-s159	Sequencing libraries were prepared using ONT's 1D ligation sequencing kit (SQK-LSK109) with native barcoding (EXP-NBD196)	OXFORD_NANOPORE GridION	Fragment	106
Aba-s165	Sequencing libraries were prepared using ONT's 1D ligation sequencing kit (SQK-LSK109) with native barcoding (EXP-NBD196)	OXFORD_NANOPORE GridION	Fragment	228
Aba-s169	Sequencing libraries were prepared using ONT's 1D ligation sequencing kit (SQK-LSK109) with native barcoding (EXP-NBD196)	OXFORD_NANOPORE GridION	Fragment	74
Aba-s170	Sequencing libraries were prepared using ONT's 1D ligation sequencing kit (SQK-LSK109) with native barcoding (EXP-NBD196)	OXFORD_NANOPORE GridION	Fragment	96
Aba-s176	Sequencing libraries were prepared using ONT's 1D ligation sequencing kit (SQK-LSK109) with native barcoding (EXP-NBD196)	OXFORD_NANOPORE GridION	Fragment	88
Aba-s180	Sequencing libraries were prepared using ONT's 1D ligation sequencing kit (SQK-LSK109) with native barcoding (EXP-NBD196)	OXFORD_NANOPORE GridION	Fragment	79
Aba-s184	Sequencing libraries were prepared using ONT's 1D ligation sequencing kit (SQK-LSK109) with native barcoding (EXP-NBD196)	OXFORD_NANOPORE GridION	Fragment	62
Aba-s196	Sequencing libraries were prepared using ONT's 1D ligation sequencing kit (SQK-LSK109) with native barcoding (EXP-NBD196)	OXFORD_NANOPORE GridION	Fragment	95
Aba-s198	Sequencing libraries were prepared using ONT's 1D ligation sequencing kit (SQK-LSK109) with native barcoding (EXP-NBD196)	OXFORD_NANOPORE GridION	Fragment	99
Aba-s199	Sequencing libraries were prepared using ONT's 1D ligation sequencing kit (SQK-LSK109) with native barcoding (EXP-NBD196)	OXFORD_NANOPORE GridION	Fragment	82
Aba-s240	Sequencing libraries were prepared using ONT's 1D ligation sequencing kit (SQK-LSK109) with native barcoding (EXP-NBD196)	OXFORD_NANOPORE GridION	Fragment	148
Aba-s242	Sequencing libraries were prepared using ONT's 1D ligation sequencing kit (SQK-LSK109) with native barcoding (EXP-NBD196)	OXFORD_NANOPORE GridION	Fragment	144
Aba-s246	Sequencing libraries were prepared using ONT's 1D ligation sequencing kit (SQK-LSK109) with native barcoding (EXP-NBD196)	OXFORD_NANOPORE GridION	Fragment	109
Aba-s249	Sequencing libraries were prepared using ONT's 1D ligation sequencing kit (SQK-LSK109) with native barcoding (EXP-NBD196)	OXFORD_NANOPORE GridION	Fragment	260
Aba-s252	Sequencing libraries were prepared using ONT's 1D ligation sequencing kit (SQK-LSK109) with native barcoding (EXP-NBD196)	OXFORD_NANOPORE GridION	Fragment	75
Aba-s262	Sequencing libraries were prepared using ONT's 1D ligation sequencing kit (SQK-LSK109) with native barcoding (EXP-NBD196)	OXFORD_NANOPORE GridION	Fragment	245
Aba-s266	Sequencing libraries were prepared using ONT's 1D ligation sequencing kit (SQK-LSK109) with native barcoding (EXP-NBD196)	OXFORD_NANOPORE GridION	Fragment	84
Aba-s290	Sequencing libraries were prepared using ONT's 1D ligation sequencing kit (SQK-LSK109) with native barcoding (EXP-NBD196)	OXFORD_NANOPORE GridION	Fragment	128
Aba-s296	Sequencing libraries were prepared using ONT's 1D ligation sequencing kit (SQK-LSK109) with native barcoding (EXP-NBD196)	OXFORD_NANOPORE GridION	Fragment	135
Aba-s308	Sequencing libraries were prepared using ONT's 1D ligation sequencing kit (SQK-LSK109) with native barcoding (EXP-NBD196)	OXFORD_NANOPORE GridION	Fragment	167
Aba-s311	Sequencing libraries were prepared using ONT's 1D ligation sequencing kit (SQK-LSK109) with native barcoding (EXP-NBD196)	OXFORD_NANOPORE GridION	Fragment	276
Aba-s312	Sequencing libraries were prepared using ONT's 1D ligation sequencing kit (SQK-LSK109) with native barcoding (EXP-NBD196)	OXFORD_NANOPORE GridION	Fragment	130
Aba-s315	Sequencing libraries were prepared using ONT's 1D ligation sequencing kit (SQK-LSK109) with native barcoding (EXP-NBD196)	OXFORD_NANOPORE GridION	Fragment	215
Aba-s317	Sequencing libraries were prepared using ONT's 1D ligation sequencing kit (SQK-LSK109) with native barcoding (EXP-NBD196)	OXFORD_NANOPORE GridION	Fragment	138
Aba-s343	Sequencing libraries were prepared using ONT's 1D ligation sequencing kit (SQK-LSK109) with native barcoding (EXP-NBD196)	OXFORD_NANOPORE GridION	Fragment	118
Aba-s349	Sequencing libraries were prepared using ONT's 1D ligation sequencing kit (SQK-LSK109) with native barcoding (EXP-NBD196)	OXFORD_NANOPORE GridION	Fragment	210
Aba-s350	Sequencing libraries were prepared using ONT's 1D ligation sequencing kit (SQK-LSK109) with native barcoding (EXP-NBD196)	OXFORD_NANOPORE GridION	Fragment	112
Aba-s360	Sequencing libraries were prepared using ONT's 1D ligation sequencing kit (SQK-LSK109) with native barcoding (EXP-NBD196)	OXFORD_NANOPORE GridION	Fragment	63
Aba-s362	Sequencing libraries were prepared using ONT's 1D ligation sequencing kit (SQK-LSK109) with native barcoding (EXP-NBD196)	OXFORD_NANOPORE GridION	Fragment	92
Aba-s372	Sequencing libraries were prepared using ONT's 1D ligation sequencing kit (SQK-LSK109) with native barcoding (EXP-NBD196)	OXFORD_NANOPORE GridION	Fragment	111
Aba-s395	Sequencing libraries were prepared using ONT's 1D ligation sequencing kit (SQK-LSK109) with native barcoding (EXP-NBD196)	OXFORD_NANOPORE GridION	Fragment	96
Aba-s399	Sequencing libraries were prepared using ONT's 1D ligation sequencing kit (SQK-LSK109) with native barcoding (EXP-NBD196)	OXFORD_NANOPORE GridION	Fragment	122
Aba-s415	Sequencing libraries were prepared using ONT's 1D ligation sequencing kit (SQK-LSK109) with native barcoding (EXP-NBD196)	OXFORD_NANOPORE GridION	Fragment	71
Aba-s419	Sequencing libraries were prepared using ONT's 1D ligation sequencing kit (SQK-LSK109) with native barcoding (EXP-NBD196)	OXFORD_NANOPORE GridION	Fragment	191
Aba-s421	Sequencing libraries were prepared using ONT's 1D ligation sequencing kit (SQK-LSK109) with native barcoding (EXP-NBD196)	OXFORD_NANOPORE GridION	Fragment	162
Aba-s423	Sequencing libraries were prepared using ONT's 1D ligation sequencing kit (SQK-LSK109) with native barcoding (EXP-NBD196)	OXFORD_NANOPORE GridION	Fragment	80
Aba-s424	Sequencing libraries were prepared using ONT's 1D ligation sequencing kit (SQK-LSK109) with native barcoding (EXP-NBD196)	OXFORD_NANOPORE GridION	Fragment	113
Aba-s431	Sequencing libraries were prepared using ONT's 1D ligation sequencing kit (SQK-LSK109) with native barcoding (EXP-NBD196)	OXFORD_NANOPORE GridION	Fragment	89
Aba-s441	Sequencing libraries were prepared using ONT's 1D ligation sequencing kit (SQK-LSK109) with native barcoding (EXP-NBD196)	OXFORD_NANOPORE GridION	Fragment	84
Aba-s443	Sequencing libraries were prepared using ONT's 1D ligation sequencing kit (SQK-LSK109) with native barcoding (EXP-NBD196)	OXFORD_NANOPORE GridION	Fragment	118
Aba-s447	Sequencing libraries were prepared using ONT's 1D ligation sequencing kit (SQK-LSK109) with native barcoding (EXP-NBD196)	OXFORD_NANOPORE GridION	Fragment	119
Aba-s451	Sequencing libraries were prepared using ONT's 1D ligation sequencing kit (SQK-LSK109) with native barcoding (EXP-NBD196)	OXFORD_NANOPORE GridION	Fragment	51
Aba-s452	Sequencing libraries were prepared using ONT's 1D ligation sequencing kit (SQK-LSK109) with native barcoding (EXP-NBD196)	OXFORD_NANOPORE GridION	Fragment	95
Aba-s457	Sequencing libraries were prepared using ONT's 1D ligation sequencing kit (SQK-LSK109) with native barcoding (EXP-NBD196)	OXFORD_NANOPORE GridION	Fragment	129
Aba-s458	Sequencing libraries were prepared using ONT's 1D ligation sequencing kit (SQK-LSK109) with native barcoding (EXP-NBD196)	OXFORD_NANOPORE GridION	Fragment	87
Aba-s465	Sequencing libraries were prepared using ONT's 1D ligation sequencing kit (SQK-LSK109) with native barcoding (EXP-NBD196)	OXFORD_NANOPORE GridION	Fragment	118
Aba-s468	Sequencing libraries were prepared using ONT's 1D ligation sequencing kit (SQK-LSK109) with native barcoding (EXP-NBD196)	OXFORD_NANOPORE GridION	Fragment	92
Aba-s470	Sequencing libraries were prepared using ONT's 1D ligation sequencing kit (SQK-LSK109) with native barcoding (EXP-NBD196)	OXFORD_NANOPORE GridION	Fragment	101
Aba-s471	Sequencing libraries were prepared using ONT's 1D ligation sequencing kit (SQK-LSK109) with native barcoding (EXP-NBD196)	OXFORD_NANOPORE GridION	Fragment	89
Aba-s482	Sequencing libraries were prepared using ONT's 1D ligation sequencing kit (SQK-LSK109) with native barcoding (EXP-NBD196)	OXFORD_NANOPORE GridION	Fragment	343
Aba-s485	Sequencing libraries were prepared using ONT's 1D ligation sequencing kit (SQK-LSK109) with native barcoding (EXP-NBD196)	OXFORD_NANOPORE GridION	Fragment	77
Aba-s487	Sequencing libraries were prepared using ONT's 1D ligation sequencing kit (SQK-LSK109) with native barcoding (EXP-NBD196)	OXFORD_NANOPORE GridION	Fragment	97
Aba-s493	Sequencing libraries were prepared using ONT's 1D ligation sequencing kit (SQK-LSK109) with native barcoding (EXP-NBD196)	OXFORD_NANOPORE GridION	Fragment	116
Aba-s497	Sequencing libraries were prepared using ONT's 1D ligation sequencing kit (SQK-LSK109) with native barcoding (EXP-NBD196)	OXFORD_NANOPORE GridION	Fragment	169
Aba-s501	Sequencing libraries were prepared using ONT's 1D ligation sequencing kit (SQK-LSK109) with native barcoding (EXP-NBD196)	OXFORD_NANOPORE GridION	Fragment	349
Aba-s502	Sequencing libraries were prepared using ONT's 1D ligation sequencing kit (SQK-LSK109) with native barcoding (EXP-NBD196)	OXFORD_NANOPORE GridION	Fragment	83
Aba-s504	Sequencing libraries were prepared using ONT's 1D ligation sequencing kit (SQK-LSK109) with native barcoding (EXP-NBD196)	OXFORD_NANOPORE GridION	Fragment	67
Aba-s513	Sequencing libraries were prepared using ONT's 1D ligation sequencing kit (SQK-LSK109) with native barcoding (EXP-NBD196)	OXFORD_NANOPORE GridION	Fragment	83
Aba-s518	Sequencing libraries were prepared using ONT's 1D ligation sequencing kit (SQK-LSK109) with native barcoding (EXP-NBD196)	OXFORD_NANOPORE GridION	Fragment	172
Aba-s534	Sequencing libraries were prepared using ONT's 1D ligation sequencing kit (SQK-LSK109) with native barcoding (EXP-NBD196)	OXFORD_NANOPORE GridION	Fragment	182
Aba-s535	Sequencing libraries were prepared using ONT's 1D ligation sequencing kit (SQK-LSK109) with native barcoding (EXP-NBD196)	OXFORD_NANOPORE GridION	Fragment	152
Aba-s537	Sequencing libraries were prepared using ONT's 1D ligation sequencing kit (SQK-LSK109) with native barcoding (EXP-NBD196)	OXFORD_NANOPORE GridION	Fragment	186
Aba-s559	Sequencing libraries were prepared using ONT's 1D ligation sequencing kit (SQK-LSK109) with native barcoding (EXP-NBD196)	OXFORD_NANOPORE GridION	Fragment	98
Aba-s566	Sequencing libraries were prepared using ONT's 1D ligation sequencing kit (SQK-LSK109) with native barcoding (EXP-NBD196)	OXFORD_NANOPORE GridION	Fragment	128
Aba-s572	Sequencing libraries were prepared using ONT's 1D ligation sequencing kit (SQK-LSK109) with native barcoding (EXP-NBD196)	OXFORD_NANOPORE GridION	Fragment	277
Aba-s589	Sequencing libraries were prepared using ONT's 1D ligation sequencing kit (SQK-LSK109) with native barcoding (EXP-NBD196)	OXFORD_NANOPORE GridION	Fragment	66
Aba-s594	Sequencing libraries were prepared using ONT's 1D ligation sequencing kit (SQK-LSK109) with native barcoding (EXP-NBD196)	OXFORD_NANOPORE GridION	Fragment	63
Aba-s597	Sequencing libraries were prepared using ONT's 1D ligation sequencing kit (SQK-LSK109) with native barcoding (EXP-NBD196)	OXFORD_NANOPORE GridION	Fragment	148
Aba-s612	Sequencing libraries were prepared using ONT's 1D ligation sequencing kit (SQK-LSK109) with native barcoding (EXP-NBD196)	OXFORD_NANOPORE GridION	Fragment	166
Aba-s617	Sequencing libraries were prepared using ONT's 1D ligation sequencing kit (SQK-LSK109) with native barcoding (EXP-NBD196)	OXFORD_NANOPORE GridION	Fragment	188
Aba-s618	Sequencing libraries were prepared using ONT's 1D ligation sequencing kit (SQK-LSK109) with native barcoding (EXP-NBD196)	OXFORD_NANOPORE GridION	Fragment	297
Aba-s621	Sequencing libraries were prepared using ONT's 1D ligation sequencing kit (SQK-LSK109) with native barcoding (EXP-NBD196)	OXFORD_NANOPORE GridION	Fragment	64
Aba-s624	Sequencing libraries were prepared using ONT's 1D ligation sequencing kit (SQK-LSK109) with native barcoding (EXP-NBD196)	OXFORD_NANOPORE GridION	Fragment	175
Aba-s625	Sequencing libraries were prepared using ONT's 1D ligation sequencing kit (SQK-LSK109) with native barcoding (EXP-NBD196)	OXFORD_NANOPORE GridION	Fragment	84
Aba-s638	Sequencing libraries were prepared using ONT's 1D ligation sequencing kit (SQK-LSK109) with native barcoding (EXP-NBD196)	OXFORD_NANOPORE GridION	Fragment	181
Aba-s643	Sequencing libraries were prepared using ONT's 1D ligation sequencing kit (SQK-LSK109) with native barcoding (EXP-NBD196)	OXFORD_NANOPORE GridION	Fragment	169
Aba-s650	Sequencing libraries were prepared using ONT's 1D ligation sequencing kit (SQK-LSK109) with native barcoding (EXP-NBD196)	OXFORD_NANOPORE GridION	Fragment	76
Aba-s653	Sequencing libraries were prepared using ONT's 1D ligation sequencing kit (SQK-LSK109) with native barcoding (EXP-NBD196)	OXFORD_NANOPORE GridION	Fragment	68
Aba-s656	Sequencing libraries were prepared using ONT's 1D ligation sequencing kit (SQK-LSK109) with native barcoding (EXP-NBD196)	OXFORD_NANOPORE GridION	Fragment	104
Aba-s661	Sequencing libraries were prepared using ONT's 1D ligation sequencing kit (SQK-LSK109) with native barcoding (EXP-NBD196)	OXFORD_NANOPORE GridION	Fragment	168
Aba-s667	Sequencing libraries were prepared using ONT's 1D ligation sequencing kit (SQK-LSK109) with native barcoding (EXP-NBD196)	OXFORD_NANOPORE GridION	Fragment	72
Aba-s669	Sequencing libraries were prepared using ONT's 1D ligation sequencing kit (SQK-LSK109) with native barcoding (EXP-NBD196)	OXFORD_NANOPORE GridION	Fragment	106
Aba-s708	Sequencing libraries were prepared using ONT's 1D ligation sequencing kit (SQK-LSK109) with native barcoding (EXP-NBD196)	OXFORD_NANOPORE GridION	Fragment	88
Aba-s710	Sequencing libraries were prepared using ONT's 1D ligation sequencing kit (SQK-LSK109) with native barcoding (EXP-NBD196)	OXFORD_NANOPORE GridION	Fragment	128
Aba-s712	Sequencing libraries were prepared using ONT's 1D ligation sequencing kit (SQK-LSK109) with native barcoding (EXP-NBD196)	OXFORD_NANOPORE GridION	Fragment	90
Aba-s724	Sequencing libraries were prepared using ONT's 1D ligation sequencing kit (SQK-LSK109) with native barcoding (EXP-NBD196)	OXFORD_NANOPORE GridION	Fragment	146
Aba-s733	Sequencing libraries were prepared using ONT's 1D ligation sequencing kit (SQK-LSK109) with native barcoding (EXP-NBD196)	OXFORD_NANOPORE GridION	Fragment	156
Aba-s739	Sequencing libraries were prepared using ONT's 1D ligation sequencing kit (SQK-LSK109) with native barcoding (EXP-NBD196)	OXFORD_NANOPORE GridION	Fragment	83
Aba-s742	Sequencing libraries were prepared using ONT's 1D ligation sequencing kit (SQK-LSK109) with native barcoding (EXP-NBD196)	OXFORD_NANOPORE GridION	Fragment	119
Aba-s760	Sequencing libraries were prepared using ONT's 1D ligation sequencing kit (SQK-LSK109) with native barcoding (EXP-NBD196)	OXFORD_NANOPORE GridION	Fragment	109
Aba-JZ1	Sequencing libraries were prepared using ONT's 1D ligation sequencing kit (SQK-LSK109) with native barcoding (EXP-NBD196)	OXFORD_NANOPORE GridION	Fragment	65
Aba-JZ2	Sequencing libraries were prepared using ONT's 1D ligation sequencing kit (SQK-LSK109) with native barcoding (EXP-NBD196)	OXFORD_NANOPORE GridION	Fragment	66
Aba-JZ3	Sequencing libraries were prepared using ONT's 1D ligation sequencing kit (SQK-LSK109) with native barcoding (EXP-NBD196)	OXFORD_NANOPORE GridION	Fragment	88
Aba-JZ4	Sequencing libraries were prepared using ONT's 1D ligation sequencing kit (SQK-LSK109) with native barcoding (EXP-NBD196)	OXFORD_NANOPORE GridION	Fragment	100
Aba-JZ12	Sequencing libraries were prepared using ONT's 1D ligation sequencing kit (SQK-LSK109) with native barcoding (EXP-NBD196)	OXFORD_NANOPORE GridION	Fragment	53
Aba-JZ13	Sequencing libraries were prepared using ONT's 1D ligation sequencing kit (SQK-LSK109) with native barcoding (EXP-NBD196)	OXFORD_NANOPORE GridION	Fragment	76
Aba-JZ17	Sequencing libraries were prepared using ONT's 1D ligation sequencing kit (SQK-LSK109) with native barcoding (EXP-NBD196)	OXFORD_NANOPORE GridION	Fragment	74
Aba-JZ18	Sequencing libraries were prepared using ONT's 1D ligation sequencing kit (SQK-LSK109) with native barcoding (EXP-NBD196)	OXFORD_NANOPORE GridION	Fragment	63
Aba-JZ20	Sequencing libraries were prepared using ONT's 1D ligation sequencing kit (SQK-LSK109) with native barcoding (EXP-NBD196)	OXFORD_NANOPORE GridION	Fragment	68
Aba-JZ21	Sequencing libraries were prepared using ONT's 1D ligation sequencing kit (SQK-LSK109) with native barcoding (EXP-NBD196)	OXFORD_NANOPORE GridION	Fragment	75
Aba-JZ22	Sequencing libraries were prepared using ONT's 1D ligation sequencing kit (SQK-LSK109) with native barcoding (EXP-NBD196)	OXFORD_NANOPORE GridION	Fragment	67
Aba-JZ23	Sequencing libraries were prepared using ONT's 1D ligation sequencing kit (SQK-LSK109) with native barcoding (EXP-NBD196)	OXFORD_NANOPORE GridION	Fragment	68
Aba-JZ24	Sequencing libraries were prepared using ONT's 1D ligation sequencing kit (SQK-LSK109) with native barcoding (EXP-NBD196)	OXFORD_NANOPORE GridION	Fragment	69
Aba-JZ25	Sequencing libraries were prepared using ONT's 1D ligation sequencing kit (SQK-LSK109) with native barcoding (EXP-NBD196)	OXFORD_NANOPORE GridION	Fragment	82
Aba-JZ26	Sequencing libraries were prepared using ONT's 1D ligation sequencing kit (SQK-LSK109) with native barcoding (EXP-NBD196)	OXFORD_NANOPORE GridION	Fragment	89
Aba-JZ27	Sequencing libraries were prepared using ONT's 1D ligation sequencing kit (SQK-LSK109) with native barcoding (EXP-NBD196)	OXFORD_NANOPORE GridION	Fragment	97
Aba-JZ28	Sequencing libraries were prepared using ONT's 1D ligation sequencing kit (SQK-LSK109) with native barcoding (EXP-NBD196)	OXFORD_NANOPORE GridION	Fragment	100
Aba-JZ29	Sequencing libraries were prepared using ONT's 1D ligation sequencing kit (SQK-LSK109) with native barcoding (EXP-NBD196)	OXFORD_NANOPORE GridION	Fragment	82
Aba-JZ30	Sequencing libraries were prepared using ONT's 1D ligation sequencing kit (SQK-LSK109) with native barcoding (EXP-NBD196)	OXFORD_NANOPORE GridION	Fragment	92
Aba-JZ35	Sequencing libraries were prepared using ONT's 1D ligation sequencing kit (SQK-LSK109) with native barcoding (EXP-NBD196)	OXFORD_NANOPORE GridION	Fragment	69
Aba-JZ38	Sequencing libraries were prepared using ONT's 1D ligation sequencing kit (SQK-LSK109) with native barcoding (EXP-NBD196)	OXFORD_NANOPORE GridION	Fragment	89
Aba-JZ39	Sequencing libraries were prepared using ONT's 1D ligation sequencing kit (SQK-LSK109) with native barcoding (EXP-NBD196)	OXFORD_NANOPORE GridION	Fragment	106
Aba-JZ8	Sequencing libraries were prepared using ONT's 1D ligation sequencing kit (SQK-LSK109) with native barcoding (EXP-NBD196)	OXFORD_NANOPORE GridION	Fragment	52
Aba-JZ9	Sequencing libraries were prepared using ONT's 1D ligation sequencing kit (SQK-LSK109) with native barcoding (EXP-NBD196)	OXFORD_NANOPORE GridION	Fragment	69
